# Supplementary material for: The association between neck adiposity and long-term outcome
Source: PLoS One. 2019 Apr 23;14(4):e0215538. doi: 10.1371/journal.pone.0215538 (PMC6478301; doi:10.1371/journal.pone.0215538)
Supplement: S1 Table — (XLSX) [file pone.0215538.s001.xlsx]

## Sheet: Data 26 01 2019
pt number	NN	Sex	Mortality	Last_date	LOFU	weight	height	BMI	BSA	CT_date	AWVolume	NFVolume	NFV_div_Height	NF_AW	NF_AW_BMI	NF_BMI	NF_BSA	Prec_Risk_BMI_M	Perc_Risk_Lipids	LvlRisk_BMI_M	LvlRisk_Lipid	RF_Number	RF_Number1	PVD	CVD	IHD	DM	insulin	HTN	HTN_tx	Dislipid	Lipid_tx	smoker	CKD	active_oncology	Timestamp	FamHx_CAD	Current_smoker	Post_Index_CV_event	Cat_1	Cat_2	Cat_0	filter_$	NFV_div_Height_25_vs_75	NFV_div_Height_div_10	ln_perc_Risk_BMI	ln_NFV_div_Height
1	435	1	0	2016-11-30	39.1667	80	176	25.8264	1.97765	2013-09-12	15.7	1229.4	698.523	78.3057	3.032	47.6024	621.646					1	1	0	0	0	0	0	0	0	1	0	0	0	0	2016-07-14	1	0		1	1	0	1	1	69.8523		6.54897
2	311	0	0	2016-11-30	37.1333	76	156	31.2295	1.81475	2013-11-12	21.8	1000.1	641.09	45.8761	1.469	32.0243	551.094					1	1	0	0	0	0	0	1	0	0	0	0	0	0					1	0	0	1	1	64.109		6.46317
3	434	0	0	2016-11-30	46.7333	70	172	23.6614	1.82878	2013-01-28	21.9	1121.6	652.093	51.2146	2.16448	47.402	613.304					1	1	0	0	0	0	0	1	0	0	0	0	0	0	2016-06-16	0	0		1	0	0	1	1	65.2093		6.48019
4	426	1	0	2016-11-30	45.7	90	178	28.4055	2.1095	2013-02-28	34.3	1231.9	692.079	35.9155	1.26438	43.3684	583.977					4	3	0	1	1	1	0	1	1	1	1	1	0	0					1	0	0	1	1	69.2079		6.5397
5	457	0	0	2016-11-30	38.2333		155	33.2		2013-10-10	16.8	1075.4	693.806	64.0119	1.92807	32.3916			36.7674		3	4	3	0	1	1	1	0	1	1	1	1	0	0	0	2016-01-25	0	0		1	0	0	1	1	69.3806		6.54219
6	374	0	0	2016-11-30	37.4333	70	160	27.3437	1.76383	2013-11-03	30	982.6	614.125	32.7533	1.19784	35.9351	557.082	5.86934	4.49481	1	1	2	2	0	1	0	0	0	1	1	1	1	0	0	0	2016-06-21	0	0		1	0	0	1	1	61.4125	1.76974	6.4202
7	409	1	0	2016-11-30	38.0667	95	184	28.06	2.20353	2013-10-15	22.5	1158.5	629.62	51.4889	1.83496	41.2865	525.747	6.31248		1		0	0	0	0	0	0	0	0	0	0	0	0	0	0	2016-05-08	1	0		1	0	0	1	1	62.962	1.84253	6.44512
8	331	0	0	2016-11-30	41.9333	92	167	32.9879	2.06586	2013-06-21	17.7	1099.5	658.383	62.1186	1.88307	33.3304	532.224	2.52096		1		0	0	0	1	0	0	0	0	0	0	0	0	0	0					1	0	0	1	1	65.8383	0.92464	6.48979
9	416	0	0	2016-11-30	36.3667	88	167	31.5537	2.02045	2013-12-05	13.5	1345.9	805.928	99.6963	3.15958	42.6543	666.138	8.98442		1		2	2	0	1	0	0	0	1	1	1	1	0	0	0	2016-07-07	0	0		1	0	0	1	1	80.5928	2.19549	6.69199
10	445	0	0	2016-11-30	38.2667	76	162	28.959	1.84932	2013-10-09	12.9	1453	896.914	112.636	3.88949	50.1744	785.692	1.07742	1.7873	1	1	0	0	0	0	0	0	0	0	0	0	0	0	0	0	2016-05-02	1	0		1	0	0	1	1	89.6914	0.0745689	6.79896
11	402	0	0	2016-11-30	36.6333	106	162	40.3902	2.18403	2013-11-27	12.8	1570.8	969.63	122.719	3.03833	38.8906	719.22	8.53483		1		2	2	0	1	0	0	0	1	1	1	1	0	0	0	2016-07-07	0	0		1	0	0	1	1	96.963	2.14416	6.87691
12	433	1	0	2016-11-30	42.5	85	185	24.8356	2.08999	2013-06-04	27.8	1167.1	630.865	41.982	1.69039	46.9929	558.424	10.8097	12.1839	2	2	2	2	0	0	0	0	0	1	1	1	1	0	0	0					1	0	0	1	1	63.0865	2.38045	6.44709
13	216	0	1	2013-11-04	0.266667	70	144	33.7577	1.67332	2013-10-27	21.3	944	655.556	44.3192	1.31286	27.964	564.148	11.7413	7.87502	2	1	3	3	0	1	0	1	0	1	1	1	1	0	1	0					1	0	0	1	1	65.5556	2.46311	6.48548
14	277	0	1	2016-01-16	36.6667	89	159	35.2043	1.98263	2013-01-11	23.8	1075.9	676.667	45.2059	1.2841	30.5616	542.662	10.3717		2		2	2	0	1	0	0	0	1	1	1	0	0	0	0					1	0	0	1	1	67.6667	2.33909	6.51718
15	432	0	1	2014-02-04	10.6333	105	158	42.0606	2.1467	2013-03-22	13	1956	1237.97	150.462	3.57726	46.5044	911.165	19.8569	8.10308	2	1	4	3	0	1	1	1	1	1	1	1	1	0	0	0					1	0	0	1	1	123.797	2.98855	7.12123
16	301	0	0	2016-11-30	36.9667	66	150	29.3333	1.65831	2013-11-17	18.4	922.1	614.733	50.1141	1.70844	31.4352	556.047	56.5385	37.9027	3	3	4	3	1	0	1	1	1	1	1	1	1	0	0	0	2016-06-16	1	1		1	1	0	1	1	61.4733	4.03492	6.42119
17	285	1	0	2016-11-30	42.2333	98	168	34.7222	2.13854	2013-06-12	36.4	1086.2	646.548	29.8407	0.859411	31.2826	507.918	56.0766	25.1806	3	3	2	2	1	1	1	0	0	1	1	0	0	0	1	0					1	1	0	1	1	64.6548	4.02672	6.47165
18	421	1	1	2014-04-29	4.66667	56	150	24.8889	1.52753	2013-12-10	21.2	1082	721.333	51.0377	2.05062	43.4732	708.335	82.0915	60.8197	3	3	3	3	0	1	0	1	0	1	1	1	1	0	0	0					1	1	0	1	1	72.1333	4.40783	6.5811
19	382	1	0	2016-11-30	43.1333	72	164	26.7698	1.81108	2013-05-16	16.1	997.6	608.293	61.9627	2.31465	37.2659	550.832	45.5195	45.8794	3	3	3	3	0	1	0	0	0	1	0	1	1	1	0	0					1	0	0	1	1	60.8293	3.81814	6.41066
20	424	1	0	2016-11-30	37.1667	55	157	22.3133	1.54875	2013-11-11	32.4	960.9	612.038	29.6574	1.32914	43.064	620.438	45.9548	26.8604	3	3	2	2	0	1	0	0	0	1	1	1	1	0	1	0					1	0	0	1	1	61.2038	3.82766	6.41679
21	392	1	0	2016-11-30	42.9	95	180	29.321	2.17945	2013-05-23	36.2	1103.8	613.222	30.4917	1.03993	37.6454	506.458	27.3739	17.8755	3	2	1	1	1	1	0	0	0	0	0	1	1	0	0	0	2016-07-03	1	0	1	1	0	0	1	1	61.3222	3.30959	6.41873
22	403	0	0	2016-11-30	42.8667	70	165	25.7117	1.79118	2013-05-24	22.4	1021.1	618.848	45.5848	1.77292	39.7135	570.07	40.2456	25.9599	3	3	3	3	0	0	0	1	0	1	0	1	1	0	1	0	2016-04-26	0	0		1	0	0	1	1	61.8848	3.695	6.42786
23	136	0	0	2016-11-30	40.4667	90	150	40	1.93649	2013-08-04	19.6	928.7	619.133	47.3827	1.18457	23.2175	479.579	31.8319	14.8134	3	2	2	2	0	1	0	0	0	1	1	1	1	0	0	0					1	0	0	1	1	61.9133	3.46047	6.42832
24	411	1	0	2016-11-30	36.1333	79	173	26.3958	1.94843	2013-12-12	34.6	1077.2	622.659	31.1329	1.17947	40.8095	552.855	55.7754	36.7007	3	3	3	3	0	1	0	1	0	1	1	1	1	0	0	0					1	0	0	1	1	62.2659	4.02133	6.434
25	362	1	0	2016-11-30	36.9333	114	185	33.309	2.4204	2013-11-18	13.4	1170.6	632.757	87.3582	2.62266	35.1437	483.639	24.5451		3		1	1	0	0	0	0	0	0	0	1	1	0	0	0					1	0	0	1	1	63.2757	3.20051	6.45009
26	369	0	0	2016-11-30	41.8667	80	165	29.3848	1.91485	2013-06-23	17.5	1045.2	633.455	59.7257	2.03254	35.5695	545.838	21.2176		3		2	2	0	1	0	0	0	1	1	1	1	0	0	0					1	0	0	1	1	63.3455	3.05483	6.45119
27	415	1	0	2016-11-30	36.6333	72	168	25.5102	1.83303	2013-11-27	22.5	1071.6	637.857	47.6267	1.86697	42.0067	584.606	53.7878		3		4	3	0	0	1	1	0	1	1	1	1	0	0	0					1	0	0	1	1	63.7857	3.98505	6.45811
28	360	0	0	2016-11-30	46.7667	74	160	28.9062	1.81353	2013-01-27	19.7	1023.9	639.938	51.9746	1.79804	35.4214	564.59	55.6957		3		1	1	0	1	0	0	0	1	1	0	0	0	0	0	2016-07-07	0	0		1	0	0	1	1	63.9937	4.0199	6.46137
29	373	1	0	2016-11-30	37.3333	78	164	29.0006	1.88503	2013-11-06	22.3	1051.7	641.28	47.1614	1.62622	36.2648	557.923	82.3338	90.9119	3	3	4	3	0	1	0	1	0	1	1	1	1	1	0	0					1	0	0	1	1	64.128	4.41078	6.46347
30	318	0	0	2016-11-30	38.3667	86	162	32.7694	1.96723	2013-10-06	13.2	1040.8	642.469	78.8485	2.40616	31.7613	529.068	61.0627		3		2	2	0	1	0	0	0	1	1	0	0	1	0	0	2016-06-27	0	0	1	1	0	0	1	1	64.2469	4.1119	6.46532
31	381	0	0	2016-11-30	39.1	65	155	27.0552	1.6729	2013-09-14	26	997.3	643.419	38.3577	1.41776	36.8617	596.149	21.0978	15.1456	3	2	2	2	0	1	0	0	0	1	1	1	1	0	0	0					1	0	0	1	1	64.3419	3.04917	6.4668
32	361	1	0	2016-11-30	43.5333	90	170	31.1419	2.06155	2013-05-04	21.6	1095	644.118	50.6944	1.62785	35.1617	531.153	41.2816	34.1657	3	3	2	2	0	1	0	0	0	0	0	1	1	1	0	0	2016-06-16	0	0		1	0	0	1	1	64.4118	3.72042	6.46788
33	414	0	0	2016-11-30	38.5667	74	168	26.2188	1.85831	2013-09-30	36.7	1091.2	649.524	29.733	1.13403	41.619	587.199	41.9818	34.5853	3	3	3	3	0	1	0	1	0	1	1	1	1	0	0	0					1	0	0	1	1	64.9524	3.73724	6.47624
34	359	1	0	2016-11-30	37.2667	80	162	30.4832	1.89737	2013-11-08	10.3	1058.4	653.333	102.757	3.37095	34.7208	557.826	63.1285	45.8612	3	3	3	3	0	1	0	0	0	1	1	1	0	1	0	0					1	0	0	1	1	65.3333	4.14517	6.48209
35	274	0	0	2016-11-30	41.0667	84	158	33.6485	1.92007	2013-07-17	18.9	1036.7	656.139	54.8519	1.63014	30.8097	539.928	38.6265	19.9928	3	2	4	3	0	1	1	0	0	1	1	1	1	1	0	0					1	0	0	1	1	65.6139	3.65394	6.48637
36	363	1	0	2016-11-30	41.7333	88	168	31.1791	2.02649	2013-06-27	20.7	1104.7	657.56	53.3671	1.71163	35.4307	545.129	50.6768		3		3	3	0	1	1	0	0	1	1	1	1	0	1	0					1	0	0	1	1	65.756	3.92547	6.48854
37	436	1	0	2016-11-30	39.4	70	172	23.6614	1.82878	2013-09-05	36.3	1135.5	660.174	31.281	1.32202	47.9895	620.905	37.9979	26.4267	3	3	4	3	0	1	1	0	0	1	1	1	1	1	0	0	2016-07-07	1	0	1	1	0	0	1	1	66.0174	3.63753	6.4925
38	417	1	0	2016-11-30	36.5667	80	173	26.7299	1.96073	2013-11-29	33.8	1154.1	667.11	34.145	1.27741	43.1763	588.609	81.751	75.2927	3	3	4	3	1	0	1	1	1	1	1	1	1	1	0	0	2016-05-08	0	1	1	1	0	0	1	1	66.711	4.40368	6.50295
39	438	1	0	2016-11-30	46	78	176	25.1808	1.95278	2013-02-19	28.4	1194.7	678.807	42.0669	1.6706	47.4449	611.796	53.6335	83.6686	3	3	4	3	0	1	0	1	0	1	1	1	0	1	0	0	2016-06-21	1	1	1	1	0	0	1	1	67.8807	3.98217	6.52034
40	383	1	0	2016-11-30	36.3667	79	162	30.1021	1.88547	2013-12-05	27.6	1109.5	684.877	40.1993	1.33543	36.8579	588.447	60.7397	68.6095	3	3	3	3	0	1	0	1	1	1	1	1	1	0	0	0					1	0	0	1	1	68.4877	4.1066	6.52924
41	286	1	0	2016-11-30	45.2667	74	150	32.8889	1.75594	2013-03-13	27.7	1029.5	686.333	37.1661	1.13005	31.3024	586.295	54.6311	29.2898	3	3	4	3	1	1	1	1	1	1	1	1	1	0	0	0	2016-06-16	0	1	1	1	0	0	1	1	68.6333	4.0006	6.53136
42	441	1	0	2016-11-30	41.3333	80	179	24.968	1.99444	2013-07-09	23.2	1238.5	691.899	53.3836	2.13808	49.6035	620.977	20.0822	10.886	3	2	3	3	0	1	1	0	0	1	1	1	1	0	1	0					1	0	0	1	1	69.1899	2.99983	6.53944
43	289	1	0	2016-11-30	42.7667	95	162	36.1988	2.06761	2013-05-27	35	1126.7	695.494	32.1914	0.889297	31.1254	544.929	42.823	15.3389	3	2	3	3	0	1	1	0	0	1	1	1	1	0	1	0					1	0	0	1	1	69.5494	3.75707	6.54462
44	391	1	0	2016-11-30	41.6	97	173	32.41	2.15902	2013-07-01	21.7	1215.5	702.601	56.0138	1.72829	37.5038	562.986	41.4283	21.7213	3	3	0	0	0	1	0	0	0	0	0	0	0	0	0	0	2016-01-26	0	0		1	0	0	1	1	70.2601	3.72396	6.55479
45	262	0	0	2016-11-30	42.1	88	153	37.5924	1.93391	2013-06-16	16.1	1099.3	718.497	68.2795	1.81631	29.2426	568.434	49.9989		3		4	3	0	1	1	1	0	1	1	1	1	0	0	0					1	0	0	1	1	71.8497	3.912	6.57716
46	245	0	0	2016-11-30	38.3667	100	156	41.0914	2.08167	2013-10-06	8.5	1184.2	759.103	139.318	3.39043	28.8187	568.871	71.4709	55.9586	3	3	4	3	0	1	1	0	0	1	1	1	0	1	1	0	2016-06-27	0	0		1	0	0	1	1	75.9103	4.26929	6.63214
47	451	1	0	2016-11-30	47.1667	58	165	21.3039	1.63044	2013-01-15	18.6	1264.9	766.606	68.0054	3.19215	59.374	775.803	69.4773	68.3979	3	3	4	3	0	1	0	1	0	1	0	1	0	1	0	0					1	0	0	1	1	76.6606	4.241	6.64197
48	413	1	0	2016-11-30	39.0667	79	162	30.1021	1.88547	2013-09-15	16.6	1249.2	771.111	75.253	2.49992	41.4987	662.54	72.4038	83.3966	3	3	4	3	0	1	1	1	0	1	1	1	1	1	0	0	2016-07-14	1	0	1	1	0	0	1	1	77.1111	4.28226	6.64783
49	354	0	0	2016-11-30	36.2	75	150	33.3333	1.76777	2013-12-10	10.9	1156.7	771.133	106.119	3.18358	34.701	654.328	35.2469	25.6177	3	3	4	3	1	1	1	1	1	1	1	1	1	0	1	0	2016-04-26	1	0	1	1	0	0	1	1	77.1133	3.56238	6.64786
50	397	0	0	2016-11-30	41.6333	61	144	29.4174	1.56205	2013-06-30	18.7	1127.5	782.986	60.2941	2.0496	38.3276	721.808	38.8692	18.0551	3	2	3	3	0	1	1	0	0	1	1	1	1	0	0	0	2016-07-14	0	0	1	1	0	0	1	1	78.2986	3.6602	6.66311
51	400	0	0	2016-11-30	45.1333	61.5	145	29.2509	1.57388	2013-03-17	9.9	1137	784.138	114.848	3.92632	38.8706	722.421	24.1803	12.1571	3	2	3	3	0	0	0	1	0	1	1	1	1	0	0	0	2016-06-06	1	0		1	0	0	1	1	78.4138	3.18554	6.66458
52	450	1	0	2016-11-30	37.1667	87	182	26.2649	2.09722	2013-11-11	22.7	1483.6	815.165	65.3568	2.48837	56.4859	707.413	32.7002		3		3	3	0	0	0	1	0	0	0	1	1	1	0	0					1	0	0	1	1	81.5165	3.48738	6.70339
53	427	1	0	2016-11-30	46.8667	91	172	30.7599	2.08513	2013-01-24	19.7	1409.2	819.302	71.533	2.32553	45.8129	675.832	30.7739		3		3	3	0	1	0	1	0	1	1	1	1	0	0	0	2016-06-21	0	0		1	0	0	1	1	81.9302	3.42667	6.70845
54	449	1	0	2016-11-30	38	89	180	27.4691	2.1095	2013-10-17	19.6	1538.5	854.722	78.4949	2.85757	56.0083	729.319	74.8381	58.712	3	3	3	3	0	1	0	1	0	1	1	1	1	0	1	0					1	0	0	1	1	85.4722	4.31533	6.75078
55	506	1	0	2016-11-30	43.4333	102	167	36.5736	2.17524	2013-05-07	37.4	1463.9	876.587	39.1417	1.07022	40.0262	672.983	52.1765	48.4679	3	3	2	2	0	1	0	1	1	1	1	0	1	0	0	0	2016-04-26	1	1		1	0	0	1	1	87.6587	3.95463	6.77604
56	439	1	0	2016-11-30	37.1333	98	171	33.5146	2.15754	2013-11-12	28.6	1621.3	948.129	56.6888	1.69147	48.376	751.456	58.14		3		2	2	0	1	0	0	0	0	0	1	1	1	0	0					1	0	0	1	1	94.8129	4.06285	6.85449
57	431	1	0	2016-11-30	45.1667	125	182	37.737	2.51385	2013-03-16	25.3	1767.5	971.154	69.8617	1.85128	46.8373	703.105	36.652	32.3548	3	3	1	1	0	1	0	0	0	1	1	0	0	0	0	0					1	0	0	1	1	97.1154	3.60147	6.87848
58	440	1	0	2016-11-30	43.6667	112	175	36.5714	2.33333	2013-04-30	25.3	1828.8	1045.03	72.2846	1.97653	50.0063	783.771	30.6605		3		3	3	0	1	0	0	0	1	1	1	1	1	0	0					1	0	0	1	1	104.503	3.42298	6.9518
59	390	0	0	2016-11-30	42.2333	110	157	44.6266	2.19026	2013-06-12	17.3	1693.4	1078.6	97.8844	2.19341	37.946	773.152	23.7721		3		2	2	0	1	0	0	0	0	0	1	1	1	0	0	2016-07-14	0	1		1	0	0	1	1	107.86	3.16851	6.98342
60	452	1	0	2016-11-30	45	108	180	33.3333	2.32379	2013-03-21	32.6	2092.6	1162.56	64.1902	1.92571	62.778	900.512	24.0493		3		2	2	0	0	0	0	0	1	1	1	1	0	0	0	2016-06-16	1	1		1	0	0	1	1	116.256	3.18011	7.05838
61	453	1	0	2016-11-30	47.5333	130	182	39.2465	2.56363	2013-01-04	12.9	2522.3	1385.88	195.527	4.98203	64.2682	983.877	24.1208		3		3	3	0	1	0	0	0	1	1	1	0	1	0	0					1	0	0	1	1	138.588	3.18307	7.23409
62	410	1	1	2014-10-10	13.6333	80	176	25.8264	1.97765	2013-08-27	23	1076.3	611.534	46.7957	1.81193	41.6743	544.231	40.6674	42.2793	3	3	3	3	0	1	1	0	0	1	1	1	1	0	0	0					1	0	0	1	1	61.1534	3.70543	6.41597
63	423	1	1	2014-12-12	13.8667	77	175	25.1429	1.9347	2013-10-22	36	1087.2	621.257	30.2	1.20114	43.2409	561.948	80	59.2057	3	3	4	3	0	1	1	1	1	1	1	1	1	0	0	0					1	0	0	1	1	62.1257	4.38203	6.43175
64	504	1	1	2014-02-09	8.4	90	176	29.0548	2.09762	2013-06-02	36.2	1108.9	630.057	30.6326	1.05431	38.1659	528.647	85.4347	77.1585	3	3	4	3	0	0	1	1	0	1	1	0	1	1	0	0					1	0	0	1	1	63.0057	4.44775	6.44581
65	395	1	1	2014-04-10	8.36667	70	160	27.3437	1.76383	2013-08-02	34.2	1047.1	654.437	30.617	1.11971	38.2939	593.65	40.0191	30.1615	3	3	2	2	0	1	1	0	0	1	1	0	0	0	1	0					1	0	0	1	1	65.4437	3.68936	6.48378
66	446	1	1	2015-03-01	15.3667	70	173	23.3887	1.83409	2013-11-25	28.4	1172.7	677.861	41.2923	1.76548	50.1396	639.39	39.6873	36.4644	3	3	3	3	0	1	0	0	0	1	1	1	1	1	0	0					1	0	0	1	1	67.7861	3.68103	6.51894
67	497	0	1	2014-02-20	1.73333	74.5	160	29.1016	1.81965	2013-12-30	15.9	1098.1	686.312	69.0629	2.37317	37.7334	603.469	33.3	19.9445	3	2	2	2	0	1	0	0	0	1	1	1	1	0	1	0					1	0	0	1	1	68.6312	3.50556	6.53133
68	394	0	1	2014-05-06	10.2	64	152	27.7008	1.64384	2013-07-04	16.4	1076.9	708.487	65.6646	2.37049	38.8761	655.111	47.4942	41.2153	3	3	2	2	0	1	0	0	0	1	1	1	1	0	0	0					1	0	0	1	1	70.8487	3.86061	6.56313
69	405	0	1	2013-11-27	0.8	70	155	29.1363	1.73606	2013-11-03	20.6	1168.9	754.129	56.7427	1.94749	40.1183	673.308	22.993	10.5855	3	2	4	3	1	1	1	0	0	1	1	1	1	1	0	0					1	0	0	1	1	75.4129	3.13519	6.62556
70	320	0	1	2016-01-11	34.2	72	145	34.2449	1.70294	2013-03-21	23.7	1107.7	763.931	46.7384	1.36483	32.3464	650.464	92.9832	81.4995	3	3	4	3	0	1	1	1	0	1	1	1	1	0	0	0					1	0	0	1	1	76.3931	4.53242	6.63848
71	389	0	1	2014-11-29	19.9667	110	172	37.1823	2.2925	2013-04-09	19	1383.6	804.419	72.8211	1.95849	37.2113	603.533	79.1937	45.2582	3	3	4	3	0	1	1	1	0	1	1	1	1	0	0	0					1	0	0	1	1	80.4419	4.3719	6.69012
72	447	0	1	2016-04-18	35.4667	64	158	25.6369	1.67597	2013-05-20	20.8	1336.4	845.823	64.25	2.50615	52.128	797.387	38.2422	17.0732	3	2	3	3	0	1	0	1	0	1	1	1	1	0	0	0					1	0	0	1	1	84.5823	3.64394	6.74031
73	443	1	1	2015-10-17	33.7333	85	167	30.478	1.98571	2013-01-08	21.1	1499	897.605	71.0427	2.33095	49.1831	754.893	96.941	91.1972	3	3	4	3	0	1	1	1	0	1	1	0	0	1	0	0					1	0	0	1	1	89.7605	4.5741	6.79973
74	398	1	1	2013-01-18	0.1	118	164	43.8727	2.31852	2013-01-15	19.9	1712.8	1044.39	86.0704	1.96182	39.0402	738.746	80.5981		3		4	3	0	1	1	1	0	1	1	1	1	0	0	0					1	0	0	1	1	104.439	4.38947	6.95119
75	448	1	1	2013-06-01	0.733333	120	175	39.1837	2.41523	2013-05-10	38.1	2178.7	1244.97	57.1837	1.45938	55.6022	902.068	74.3084	55.6184	3	3	4	3	0	0	1	1	0	1	1	1	1	0	1	0					1	0	0	1	1	124.497	4.30822	7.12687
76	41	0	0	2016-11-30	41.8667	51	160	19.9219	1.50555	2013-06-23	22.3	313.8	196.125	14.0717	0.706347	15.7515	208.429					0	0	0	0	0	0	0	0	0	0	0	0	0	0					1	0	0	1	0	19.6125		5.27875
77	127	1	0	2016-11-30	38.6	70	173	23.3887	1.83409	2013-09-29	24.8	518.4	299.653	20.9032	0.893732	22.1646	282.647					2	2	0	1	0	0	0	1	0	1	1	0	0	0	2016-06-21	1	0		1	0	0	1	0	29.9653		5.70263
78	358	0	0	2016-11-30	42.3333	64	167	22.9481	1.72305	2013-06-09	25.5	809.7	484.85	31.7529	1.38368	35.2839	469.924					0	0	0	0	0	0	0	0	0	0	0	0	0	0					1	0	0	1	0	48.485		6.18384
79	492	1	0	2016-11-30	43.7		170	28.1		2013-04-29	28.2	851.3	500.765	30.1879	1.0743	30.2954			53.6556		3	3	3	0	1	1	0	0	1	1	1	1	0	0	0					1	0	0	1	0	50.0765		6.21614
80	280	1	0	2016-11-30	35.5	75	160	29.2969	1.82574	2013-12-31	33.6	897.1	560.688	26.6994	0.91134	30.621	491.362					0	0	0	1	0	0	0	0	0	0	0	0	0	0					1	0	0	1	0	56.0688		6.32916
81	207	1	1	2015-12-04	26.8333	100	176	32.2831	2.21108	2013-09-20	35.5	866.5	492.33	24.4085	0.756076	26.8407	391.889					2	2	0	1	0	1	0	1	0	0	0	0	0	0					1	0	0	1	0	49.233		6.19915
82	164	1	1	2013-09-06	0.133333	68	182	20.5289	1.85412	2013-09-02	18.7	509.1	279.725	27.2246	1.32616	24.7992	274.577	2.37979		1		1	1	0	0	0	0	0	0	0	0	0	1	0	0					1	1	0	1	0	27.9725	0.867012	5.63381
83	25	0	0	2016-11-30	42.4333	67	167	24.0238	1.76297	2013-06-06	21.1	326.6	195.569	15.4787	0.644306	13.5948	185.256	4.73372	2.38286	1	1	1	1	0	0	0	0	0	0	0	0	0	1	0	0					1	0	0	1	0	19.5569	1.55471	5.27591
84	63	0	0	2016-11-30	46.2667	53	168	18.7783	1.57268	2013-02-11	43.3	332.4	197.857	7.67667	0.408805	17.7012	211.358	4.29335	3.29334	1	1	1	1	0	0	0	0	0	0	0	0	0	1	0	0					1	0	0	1	0	19.7857	1.45707	5.28755
85	62	0	0	2016-11-30	42.2667	50	162	19.052	1.5	2013-06-11	24.1	331.1	204.383	13.7386	0.721111	17.3788	220.733	0.849507		1		1	1	0	0	0	0	0	0	0	0	0	1	0	0					1	0	0	1	0	20.4383	-0.163099	5.31999
86	79	0	0	2016-11-30	37.1667	52	165	19.1001	1.5438	2013-11-11	19	371.4	225.091	19.5474	1.02342	19.4449	240.574	0.391153		1		0	0	0	0	0	0	0	0	0	0	0	0	0	0					1	0	0	1	0	22.5091	-0.938657	5.4165
87	54	0	0	2016-11-30	45.2333	60	163	22.5827	1.64823	2013-03-14	17.5	389.3	238.834	22.2457	0.985077	17.2389	236.193	2.49122	2.58387	1	1	2	2	0	1	0	0	0	0	0	1	1	1	0	0					1	0	0	1	0	23.8834	0.912773	5.47577
88	152	0	0	2016-11-30	36.4333	46	158	18.4265	1.42088	2013-12-03	28	435.3	275.506	15.5464	0.843698	23.6235	306.36	1.61066		1		0	0	0	0	0	0	0	0	0	0	0	0	0	0	2016-07-14	0	0		1	0	0	1	0	27.5506	0.476644	5.61861
89	131	1	0	2016-11-30	45.0667	79	185	23.0825	2.01488	2013-03-19	30.8	521.5	281.892	16.9318	0.733534	22.5928	258.825	7.24221		1		1	1	0	1	0	0	0	1	1	0	0	0	0	0					1	0	0	1	0	28.1892	1.97993	5.64152
90	121	1	0	2016-11-30	41.6	80	182	24.1517	2.01108	2013-07-01	23	535	293.956	23.2609	0.963116	22.1517	266.026	0.650478		1		0	0	0	0	0	0	0	0	0	0	0	0	0	0	2016-04-14	0	0		1	0	0	1	0	29.3956	-0.430047	5.68343
91	129	0	0	2016-11-30	40.6	55	161	21.2183	1.56835	2013-07-31	18.2	475.4	295.28	26.1209	1.23105	22.4052	303.121	9.92766	5.85967	1	1	1	1	0	1	0	0	0	0	0	0	0	1	0	0					1	0	0	1	0	29.528	2.29533	5.68792
92	48	0	0	2016-11-30	44.0667	70	156	28.764	1.74165	2013-04-18	17	483.9	310.192	28.4647	0.989596	16.8231	277.841	4.2559		1		1	1	0	1	0	0	0	0	0	0	0	1	0	0	2016-03-14	0	1		1	0	0	1	0	31.0192	1.44831	5.73719
93	82	0	0	2016-11-30	43.8333	68	162	25.9107	1.74929	2013-04-25	16.3	521.1	321.667	31.9693	1.23383	20.1114	297.893	0.80435		1		0	0	0	1	0	0	0	0	0	0	0	0	0	0	2016-07-07	0	1		1	0	0	1	0	32.1667	-0.21772	5.77352
94	187	0	0	2016-11-30	36.3333	60	168	21.2585	1.67332	2013-12-06	24.9	544.8	324.286	21.8795	1.02921	25.6274	325.58	3.63761	2.23901	1	1	0	0	0	1	0	0	0	0	0	0	0	0	0	0	2016-04-25	0	0		1	0	0	1	0	32.4286	1.29133	5.78162
95	179	1	0	2016-11-30	40.4	63	168	22.3214	1.71464	2013-08-06	17.2	561.9	334.464	32.6686	1.46355	25.1731	327.707	6.15099	6.36449	1	1	2	2	0	0	0	0	0	0	0	1	1	1	0	0					1	0	0	1	0	33.4464	1.81661	5.81253
96	107	0	0	2016-11-30	39.5	56	153	23.9224	1.54272	2013-09-02	21.2	513.3	335.49	24.2123	1.01212	21.4569	332.723	1.03873		1		0	0	0	1	0	0	0	0	0	0	0	0	0	0	2016-05-02	0	0		1	0	0	1	0	33.549	0.0379975	5.81559
97	119	0	0	2016-11-30	37.4	67	163	25.2174	1.74173	2013-11-04	25.4	554.3	340.061	21.8228	0.865389	21.9809	318.247	9.57126		1		1	1	0	1	0	0	0	0	0	1	1	0	0	0	2016-04-26	0	1		1	0	0	1	0	34.0061	2.25876	5.82913
98	205	0	0	2016-11-30	37.4333	50	158	20.0288	1.48137	2013-11-03	16.9	540	341.772	31.9527	1.59533	26.9611	364.528	1.00755	0.871657	1	1	0	0	0	0	0	0	0	0	0	0	0	0	0	0	2016-04-27	0	1		1	0	0	1	0	34.1772	0.00752384	5.83414
99	132	0	0	2016-11-30	47.2	64	160	25	1.68655	2013-01-14	17.8	573.5	358.438	32.2191	1.28876	22.94	340.044	5.37169		1		0	0	0	1	0	0	0	0	0	0	0	0	0	0					1	0	0	1	0	35.8438	1.68114	5.88175
100	223	0	0	2016-11-30	45.8333	63	169	22.0581	1.71974	2013-02-24	18.3	615.1	363.964	33.612	1.5238	27.8855	357.671	1.42186		1		1	1	0	1	0	0	0	0	0	1	1	0	0	0					1	0	0	1	0	36.3964	0.351969	5.89706
101	239	0	0	2016-11-30	42.5333	66	172	22.3094	1.77576	2013-06-03	15	629.8	366.163	41.9867	1.88202	28.2303	354.664	1.03981		1		1	1	0	0	0	0	0	0	0	0	0	1	0	0	2016-05-08	0	1		1	0	0	1	0	36.6163	0.0390424	5.90308
102	123	0	0	2016-11-30	36.1667	80	168	28.3447	1.93218	2013-12-11	12.4	625.9	372.56	50.4758	1.78079	22.0818	323.934	9.8639		1		3	3	0	0	0	1	0	1	1	1	1	0	0	0	2016-04-27	1	0		1	0	0	1	0	37.256	2.28888	5.9204
103	173	1	0	2016-11-30	42.4667	70	168	24.8016	1.80739	2013-06-05	23.3	629.6	374.762	27.0215	1.08951	25.3855	348.347	2.27939	3.08868	1	1	0	0	0	1	0	0	0	0	0	0	0	0	0	0	2016-04-27	1	0		1	0	0	1	0	37.4762	0.823908	5.92629
104	214	0	0	2016-11-30	35.5667	64	167	22.9481	1.72305	2013-12-29	22.3	637.4	381.677	28.583	1.24555	27.7757	369.926	2.01573		1		1	1	0	1	0	0	0	0	0	1	1	0	0	0					1	0	0	1	0	38.1677	0.700981	5.94457
105	174	1	0	2016-11-30	46.4	75	170	25.9516	1.88193	2013-02-07	17.3	655.3	385.471	37.8786	1.45959	25.2509	348.206	2.36179		1		0	0	0	0	0	0	0	0	0	0	0	0	0	0	2016-04-26	0	1		1	0	0	1	0	38.5471	0.85942	5.95446
106	215	1	0	2016-11-30	37.7333	78	178	24.6181	1.96384	2013-10-25	23	693.7	389.719	30.1609	1.22515	28.1784	353.237	6.12664		1		1	1	0	1	0	0	0	0	0	0	0	1	1	0					1	0	0	1	0	38.9719	1.81265	5.96543
107	13	1	0	2016-11-30	39.9667	65	165	23.8751	1.72603	2013-08-19	29.3	655.8	397.455	22.3823	0.937472	27.4679	379.948	9.12755		1		0	0	0	0	0	0	0	0	0	0	0	0	0	0					1	0	0	1	0	39.7455	2.2113	5.98508
108	261	0	0	2016-11-30	42.2333	70	170	24.2215	1.81812	2013-06-12	27.7	711.7	418.647	25.6931	1.06076	29.383	391.449	8.66721		1		0	0	0	1	0	0	0	0	0	0	0	0	0	0	2016-04-14	0	0		1	0	0	1	0	41.8647	2.15955	6.03703
109	206	0	0	2016-11-30	37.2333	62	158	24.8358	1.64958	2013-11-09	21.1	675.3	427.405	32.0047	1.28866	27.1906	409.377	8.14529		1		2	2	0	1	0	0	0	1	1	0	0	1	0	0	2016-05-08	1	1		1	0	0	1	0	42.7405	2.09744	6.05773
110	211	0	0	2016-11-30	47.3333	64	158	25.6369	1.67597	2013-01-10	14.2	688.7	435.886	48.5	1.8918	26.8636	410.925	3.34272	2.56303	1	1	1	1	0	1	0	0	0	0	0	0	0	1	0	0	2016-02-21	0	1		1	0	0	1	0	43.5886	1.20679	6.07738
111	197	0	0	2016-11-30	41.4333	82	170	28.3737	1.9678	2013-07-06	24.6	742.6	436.824	30.187	1.06391	26.1721	377.376	2.57697		1		0	0	0	0	0	0	0	0	0	0	0	0	0	0	2016-05-09	0	0		1	0	0	1	0	43.6824	0.946614	6.07953
112	309	1	0	2016-11-30	41.8333	65	168	23.03	1.74165	2013-06-24	25.1	741.1	441.131	29.5259	1.28206	32.1797	425.517	4.35957		1		0	0	1	0	0	0	0	0	0	0	0	0	0	0					1	0	0	1	0	44.1131	1.47237	6.08934
113	177	0	0	2016-11-30	42.7	72	158	28.8415	1.77764	2013-05-29	22	733	463.924	33.3182	1.15522	25.4147	412.345	1.44131	0.970414	1	1	1	1	0	0	0	0	0	0	0	0	0	1	0	0					1	0	0	1	0	46.3924	0.365555	6.13972
114	218	0	0	2016-11-30	39.2333	76	165	27.9155	1.86637	2013-09-10	20.8	777.6	471.273	37.3846	1.33921	27.8555	416.638	7.36436		1		0	0	0	0	0	0	0	0	0	0	0	0	0	0	2016-07-03	0	0		1	0	0	1	0	47.1273	1.99665	6.15544
115	376	1	0	2016-11-30	45.0667	76	178	23.9869	1.9385	2013-03-19	21.1	879.5	494.101	41.6825	1.73772	36.6659	453.702	9.28418	7.46672	1	1	1	1	0	1	0	0	0	0	0	1	1	0	0	0					1	0	0	1	0	49.4101	2.22831	6.20274
116	339	1	0	2016-11-30	37.6667	79	173	26.3958	1.94843	2013-10-27	17.3	882.1	509.884	50.9884	1.93169	33.4182	452.723	1.78328		1		0	0	0	0	0	0	0	0	0	0	0	0	0	0					1	0	0	1	0	50.9884	0.578455	6.23418
117	270	1	0	2016-11-30	36.8333	85	170	29.4118	2.00347	2013-11-21	18.7	869.7	511.588	46.508	1.58127	29.5698	434.097	8.05664		1		1	1	0	0	0	0	0	0	0	0	0	1	0	0					1	0	0	1	0	51.1588	2.0865	6.23752
118	198	1	0	2016-11-30	35.7333	95	170	32.872	2.11804	2013-12-24	15.8	876.2	515.412	55.4557	1.68702	26.6549	413.684	4.92257		1		2	2	0	1	0	0	0	0	0	1	1	1	0	0					1	0	0	1	0	51.5412	1.59383	6.24497
119	196	0	0	2016-11-30	47.1333	77	157	31.2386	1.8325	2013-01-16	26.7	820.3	522.484	30.7228	0.98349	26.2592	447.64	8.93768	5.86086	1	1	3	3	0	0	0	0	0	1	1	1	1	1	0	0					1	0	0	1	0	52.2484	2.19028	6.25859
120	367	0	0	2016-11-30	44.1	55	154	23.1911	1.53388	2013-04-17	15.3	825.3	535.909	53.9412	2.32594	35.5869	538.048	5.11324		1		0	0	0	0	0	0	0	0	0	0	0	0	0	0	2016-07-07	0	0		1	0	0	1	0	53.5909	1.63183	6.28396
121	351	1	0	2016-11-30	35.5	100	184	29.5369	2.26078	2013-12-31	22	1042.8	566.739	47.4	1.60477	35.305	461.257	7.70181	5.43782	1	1	1	1	0	1	0	0	0	1	1	0	0	0	0	0					1	0	0	1	0	56.6739	2.04146	6.3399
122	401	0	0	2016-11-30	37.3667	65	165	23.8751	1.72603	2013-11-05	9.9	941	570.303	95.0505	3.98115	39.4134	545.183	5.06057		1		1	1	0	1	0	0	0	0	0	1	1	0	0	0					1	0	0	1	0	57.0303	1.62148	6.34617
123	169	0	0	2016-11-30	39.4	68	160	26.5625	1.73845	2013-09-05	15.1	675.1	421.938	44.7086	1.68315	25.4155	388.334	14.5146		2		1	1	0	1	0	0	0	0	0	1	1	0	0	0	2016-06-16	1	0		1	1	0	1	0	42.1938	2.67515	6.04486
124	51	1	0	2016-11-30	38.3667	62	168	21.9671	1.70098	2013-10-06	19.2	370.2	220.357	19.2812	0.877732	16.8525	217.639	19.6426	25.3626	2	3	2	2	0	1	0	0	0	0	0	1	1	1	0	0					1	0	0	1	0	22.0357	2.9777	5.39525
125	155	0	0	2016-11-30	45.5333	58	172	19.6052	1.66467	2013-03-05	30.1	479.3	278.663	15.9236	0.812213	24.4476	287.926	16.3711	14.5822	2	2	1	1	0	1	0	0	0	0	0	1	1	0	0	0	2016-05-09	1	1		1	0	0	1	0	27.8663	2.79552	5.63
126	124	1	0	2016-11-30	46.1333	70	175	22.8571	1.84466	2013-02-15	32.2	515.4	294.514	16.0062	0.700272	22.5487	279.401	13.4013	10.6826	2	2	1	1	0	0	0	0	0	0	0	1	0	0	0	0					1	0	0	1	0	29.4514	2.59536	5.68533
127	103	1	0	2016-11-30	36.5333	80	178	25.2493	1.98886	2013-11-30	23.5	528.2	296.742	22.4766	0.890186	20.9194	265.58	18.0402	13.1494	2	2	0	0	0	1	0	0	0	0	0	0	0	0	0	0					1	0	0	1	0	29.6742	2.8926	5.69286
128	73	1	0	2016-11-30	42.9667	60	155	24.974	1.60728	2013-05-21	29	464.6	299.742	16.0207	0.641495	18.6034	289.061	13.2162	17.0307	2	2	2	2	0	1	0	0	0	0	0	1	1	1	0	0					1	0	0	1	0	29.9742	2.58144	5.70292
129	91	1	0	2016-11-30	41.7	80	176	25.8264	1.97765	2013-06-28	29	532.8	302.727	18.3724	0.71138	20.63	269.41	16.6011		2		1	1	0	0	0	0	0	0	0	1	1	0	0	0	2016-03-14	1	0		1	0	0	1	0	30.2727	2.80947	5.71283
130	135	0	0	2016-11-30	35.6333	58	163	21.83	1.62053	2013-12-27	19.7	509.3	312.454	25.8528	1.18428	23.3303	314.28	10.0896		2		2	2	0	1	0	0	0	1	0	1	1	0	0	0					1	0	0	1	0	31.2454	2.3115	5.74446
131	109	1	0	2016-11-30	47.3667	77	171	26.3329	1.91246	2013-01-09	28.5	536.7	313.86	18.8316	0.715135	20.3814	280.633	17.2122		2		2	2	0	1	0	0	0	1	0	1	0	0	0	0	2016-06-29	0	0	1	1	0	0	1	0	31.386	2.84562	5.74895
132	186	1	0	2016-11-30	47.6333	70	173	23.3887	1.83409	2013-01-01	23.4	596.6	344.855	25.4957	1.09009	25.5081	325.284	17.564		2		0	0	0	1	0	0	0	0	0	0	0	0	0	0	2016-04-25	1	0		1	0	0	1	0	34.4855	2.86585	5.84313
133	170	1	0	2016-11-30	42.4	78	175	25.4694	1.94722	2013-06-07	26.7	625.1	357.2	23.412	0.919221	24.5432	321.022	15.0878	15.2493	2	2	2	2	0	1	0	0	0	0	0	1	1	1	0	0	2016-03-17	0	1		1	0	0	1	0	35.72	2.71389	5.8783
134	76	0	0	2016-11-30	44.5667	70	162	26.6728	1.77482	2013-04-03	22.6	586	361.728	25.9292	0.972123	21.97	330.174	13.9291	6.14181	2	1	1	1	0	1	1	0	0	0	1	0	1	0	0	0					1	0	0	1	0	36.1728	2.63398	5.89089
135	122	0	0	2016-11-30	38.0333	70	159	27.6888	1.75831	2013-10-16	14.7	625.5	393.396	42.551	1.53676	22.5904	355.739	11.2435	9.70095	2	1	2	2	0	0	0	0	0	1	1	1	1	0	0	0	2016-06-06	0	0		1	0	0	1	0	39.3396	2.41979	5.97482
136	139	0	0	2016-11-30	43	65	156	26.7094	1.67829	2013-05-20	26.5	630.4	404.103	23.7887	0.890648	23.6022	375.62	16.9031	10.3187	2	2	3	3	0	1	1	0	0	1	1	1	1	0	0	0					1	0	0	1	0	40.4103	2.8275	6.00167
137	180	0	0	2016-11-30	36.6	70	164	26.0262	1.78575	2013-11-28	19.9	666.9	406.646	33.5126	1.28765	25.6242	373.457	15.0595		2		2	2	0	0	1	0	0	0	0	0	0	1	0	0					1	0	0	1	0	40.6646	2.71201	6.00794
138	233	0	0	2016-11-30	39.8333	57	158	22.8329	1.58167	2013-08-23	25.6	653.6	413.671	25.5312	1.11818	28.6254	413.235	11.8968		2		2	2	0	1	0	0	0	0	0	1	1	1	0	0					1	0	0	1	0	41.3671	2.47627	6.02507
139	276	1	0	2016-11-30	43.3333	76	178	23.9869	1.9385	2013-05-10	26.9	736.8	413.933	27.3903	1.14189	30.7168	380.088	18.1243		2		2	2	0	1	0	0	0	0	0	1	1	1	0	0	2016-06-16	1	1	1	1	0	0	1	0	41.3933	2.89726	6.0257
140	269	0	0	2016-11-30	37.3333	62	163	23.3355	1.67548	2013-11-06	15	689.2	422.822	45.9467	1.96896	29.5344	411.346	14.6215		2		2	2	0	1	0	0	0	1	1	1	1	0	0	0					1	0	0	1	0	42.2822	2.68249	6.04695
141	183	1	0	2016-11-30	44.7	86	171	29.4108	2.02114	2013-03-30	16.9	750.9	439.123	44.432	1.51074	25.5315	371.523	11.8476		2		0	0	0	1	0	0	0	0	0	0	0	0	0	0	2016-02-23	1	0		1	0	0	1	0	43.9123	2.47212	6.08478
142	246	0	0	2016-11-30	43.5667	65	162	24.7676	1.71026	2013-05-03	14.9	724.2	447.037	48.604	1.96241	29.2399	423.444	16.332		2		3	3	0	1	0	0	0	1	1	1	1	1	0	0	2016-07-03	0	0		1	0	0	1	0	44.7037	2.79313	6.10264
143	160	0	0	2016-11-30	44.6667	90	171	30.7787	2.06761	2013-03-31	22.2	766	447.953	34.5045	1.12105	24.8873	370.477	14.6942	18.7502	2	2	2	2	0	1	0	0	0	1	1	1	1	0	0	0	2016-05-09	1	0	1	1	0	0	1	0	44.7953	2.68745	6.10469
144	337	1	0	2016-11-30	41.6333	80	181	24.4193	2.00555	2013-06-30	28.9	812.9	449.116	28.128	1.15188	33.2893	405.326	19.7765		2		0	0	0	0	0	0	0	0	0	0	0	0	0	0	2016-05-08	0	1		1	0	0	1	0	44.9116	2.98449	6.10728
145	348	1	0	2016-11-30	36.8667	85	185	24.8356	2.08999	2013-11-20	27.4	863	466.486	31.4964	1.26819	34.7484	412.921	10.5929		2		2	2	0	0	0	0	0	1	1	0	0	1	0	0					1	0	0	1	0	46.6486	2.36019	6.14523
146	306	1	0	2016-11-30	35.7333	74	172	25.0135	1.88031	2013-12-24	23.9	804.1	467.5	33.6444	1.34505	32.1466	427.643	10.4198		2		2	2	0	0	0	0	0	0	0	1	1	1	0	0					1	0	0	1	0	46.75	2.3437	6.1474
147	327	1	0	2016-11-30	45.7667	77	176	24.858	1.94022	2013-02-26	37.9	828.4	470.682	21.8575	0.879297	33.3253	426.962	15.5828		2		1	1	0	0	0	0	0	0	0	1	1	0	0	0	2016-04-26	1	0		1	0	0	1	0	47.0682	2.74617	6.15418
148	268	0	0	2016-11-30	43.2	55	150	24.4444	1.51383	2013-05-14	16.7	718.5	479	43.024	1.76007	29.3932	474.625	13.1333		2		1	1	0	1	0	0	0	1	0	0	1	0	0	0					1	0	0	1	0	47.9	2.57515	6.1717
149	332	1	0	2016-11-30	36.3333	95	187	27.1669	2.22142	2013-12-06	28.5	904.2	483.529	31.7263	1.16783	33.2831	407.036	10.416	7.22291	2	1	1	1	0	1	0	0	0	1	1	0	0	0	0	0	2016-04-27	1	1		1	0	0	1	0	48.3529	2.34334	6.18111
150	203	1	0	2016-11-30	38.7333	97	175	31.6735	2.17147	2013-09-25	13.7	860.5	491.714	62.8102	1.98305	27.1678	396.276	17.9997		2		0	0	0	0	0	0	0	0	0	0	0	0	0	0					1	0	0	1	0	49.1714	2.89036	6.1979
151	149	0	0	2016-11-30	44.0333	71	148	32.4142	1.70848	2013-04-19	16.7	761.8	514.73	45.6168	1.40731	23.5021	445.895	10.8965	4.8803	2	1	2	2	0	1	0	0	0	1	1	1	1	0	0	0	2016-07-03	0	0		1	0	0	1	0	51.473	2.38844	6.24364
152	312	0	0	2016-11-30	40.8667	82	170	28.3737	1.9678	2013-07-23	24.5	904.8	532.235	36.9306	1.30158	31.8887	459.804	17.4209	16.4912	2	2	3	3	0	1	1	0	0	1	1	1	1	0	0	0	2016-07-03	0	0	1	1	0	0	1	0	53.2235	2.85767	6.27709
153	341	1	0	2016-11-30	39.6333	70	164	26.0262	1.78575	2013-08-29	38	888.4	541.707	23.3789	0.898286	34.1349	497.495	15.9007	17.9557	2	2	0	0	0	0	0	0	0	0	0	0	0	0	0	0	2016-04-27	1	0		1	0	0	1	0	54.1707	2.76636	6.29473
154	377	0	0	2016-11-30	41.3333	62	162	23.6244	1.67033	2013-07-09	24.8	879.5	542.901	35.4637	1.50114	37.2284	526.543	12.0576	8.9582	2	1	2	2	0	1	0	0	0	1	1	1	1	0	0	0	2016-07-03	0	0		1	0	0	1	0	54.2901	2.4897	6.29693
155	388	0	0	2016-11-30	44.3	72	169	25.2092	1.83848	2013-04-11	17.9	934.6	553.018	52.2123	2.07116	37.0738	508.355	17.6963	14.7389	2	2	2	2	1	0	0	0	0	1	1	1	1	0	0	0					1	0	0	1	0	55.3018	2.87336	6.31539
156	275	0	0	2016-11-30	46.6667	80	162	30.4832	1.89737	2013-01-30	12.2	915	564.815	75	2.46038	30.0166	482.247	10.5935	6.50283	2	1	4	3	0	1	1	1	1	1	1	1	1	0	0	0	2016-04-25	0	0		1	0	0	1	0	56.4815	2.36024	6.3365
157	226	1	0	2016-11-30	43.9667	70	150	31.1111	1.70783	2013-04-21	17.2	869.3	579.533	50.5407	1.62452	27.9418	509.01	14.1631		2		3	3	0	1	1	0	0	0	0	1	1	1	0	0	2016-04-14	1	1		1	0	0	1	0	57.9533	2.65064	6.36222
158	302	0	0	2016-11-30	46.2333	91	170	31.4879	2.07297	2013-02-12	30.9	988.8	581.647	32	1.01626	31.4025	476.996	13.4523	10.1714	2	2	2	2	0	0	0	0	0	1	1	1	1	0	0	0	2016-04-14	1	0		1	0	0	1	0	58.1647	2.59915	6.36586
159	347	1	1	2014-06-21	15.9333	56	156	23.0112	1.55778	2013-02-28	39.6	793.9	508.91	20.048	0.871228	34.5006	509.637	14.4774	8.97133	2	1	0	0	0	1	0	0	0	0	0	0	0	0	0	0					1	0	0	1	0	50.891	2.67259	6.23227
160	256	1	0	2016-11-30	43.1	75	180	23.1481	1.93649	2013-05-17	36.9	675.4	375.222	18.3035	0.790712	29.1773	348.775	25.2568	22.6322	3	3	2	2	0	1	0	0	0	1	1	1	1	0	0	0	2016-04-26	0	0		1	1	0	1	0	37.5222	3.2291	5.92752
161	323	0	0	2016-11-30	36	50	150	22.2222	1.44338	2013-12-16	15.8	721	480.667	45.6329	2.05348	32.445	499.523	66.2156		3		2	2	0	0	0	0	0	1	1	1	1	0	0	0					1	1	0	1	0	48.0667	4.19292	6.17517
162	333	0	0	2016-11-30	36.7	72	165	26.4463	1.81659	2013-11-25	15.1	871.8	528.364	57.7351	2.18311	32.9649	479.91	62.9697	75.3142	3	3	3	3	1	1	0	1	1	1	1	1	0	0	0	0	2016-01-26	1	0	1	1	1	0	1	0	52.8364	4.14265	6.26978
163	89	0	1	2015-04-21	20.1667	60	156	24.6548	1.61245	2013-08-24	38.9	503.6	322.821	12.946	0.52509	20.426	312.319	26.278	12.3525	3	2	1	1	0	1	0	0	0	1	1	0	0	0	0	0					1	1	0	1	0	32.2821	3.26873	5.7771
164	305	1	1	2016-02-01	32.0333	50	154	21.0828	1.46249	2013-06-15	23.7	675	438.312	28.481	1.35091	32.0166	461.54	45.0884	43.0826	3	3	3	3	0	0	0	1	1	1	1	1	1	0	0	0					1	1	0	1	0	43.8312	3.80862	6.08293
165	57	1	0	2016-11-30	36.9333	53	175	17.3061	1.60511	2013-11-18	98.8	293.5	167.714	2.97065	0.171653	16.9593	182.853	29.9691	19.4355	3	2	2	2	0	1	0	0	0	1	1	0	0	1	0	0					1	0	0	1	0	16.7714	3.40017	5.12226
166	104	1	0	2016-11-30	37.2333	40	175	13.0612	1.39443	2013-11-09	24.1	339	193.714	14.0664	1.07696	25.9547	243.109	28.9579	28.4947	3	3	0	0	0	0	0	0	0	0	0	0	0	0	0	0					1	0	0	1	0	19.3714	3.36584	5.26638
167	49	1	0	2016-11-30	45.3667	58	168	20.5499	1.6452	2013-03-10	15.6	343.9	204.702	22.0449	1.07275	16.7349	209.033	23.3188		3		1	1	0	1	0	0	0	0	0	0	0	1	0	0					1	0	0	1	0	20.4702	3.14926	5.32156
168	484	1	0	2016-11-30	42.9333	60	165	22.0386	1.65831	2013-05-22	29.6	379.1	229.758	12.8074	0.581137	17.2017	228.606	97.473	98.7379	3	3	4	3	0	1	1	1	1	1	1	1	1	0	0	0					1	0	0	1	0	22.9758	4.57958	5.43702
169	188	1	0	2016-11-30	35.5667	56	176	18.0785	1.65462	2013-12-29	24.2	467.5	265.625	19.3182	1.06857	25.8594	282.542	20.359	18.9481	3	2	2	2	0	1	0	0	0	0	0	1	1	1	0	0					1	0	0	1	0	26.5625	3.01352	5.58209
170	148	0	0	2016-11-30	39.5333	53	168	18.7783	1.57268	2013-09-01	11.5	451.5	268.75	39.2609	2.09075	24.0437	287.089	20.2224	26.8599	3	3	3	3	0	1	0	0	0	1	1	1	1	1	0	0	2016-04-25	1	1		1	0	0	1	0	26.875	3.00679	5.59378
171	133	1	0	2016-11-30	37.8667	60	168	21.2585	1.67332	2013-10-21	26.8	482.5	287.202	18.0037	0.846896	22.6968	288.349	71.2805	70.0828	3	3	3	3	0	1	0	1	0	1	1	1	1	0	0	0	2016-03-14	0	0		1	0	0	1	0	28.7202	4.26662	5.66019
172	118	1	0	2016-11-30	44.5667	70	174	23.1206	1.83938	2013-04-03	28.4	509.7	292.931	17.9472	0.776241	22.0453	277.104	39.5794	53.4126	3	3	4	3	0	1	1	1	0	1	1	1	1	0	0	0					1	0	0	1	0	29.2931	3.67831	5.67994
173	90	1	0	2016-11-30	46	74	167	26.5338	1.85278	2013-02-19	24.8	530.3	317.545	21.3831	0.805881	19.9859	286.219	60.2908		3		4	3	0	1	0	1	0	1	1	1	1	1	0	0					1	0	0	1	0	31.7545	4.09918	5.76062
174	70	1	0	2016-11-30	42.4	95	175	31.0204	2.14897	2013-06-07	28.3	558	318.857	19.7173	0.635624	17.9882	259.66	25.5828	16.9771	3	2	3	3	0	0	1	0	0	1	1	1	1	0	0	0	2016-05-09	1	1	1	1	0	0	1	0	31.8857	3.24192	5.76474
175	120	0	0	2016-11-30	40.4	65	165	23.8751	1.72603	2013-08-06	25.3	534.9	324.182	21.1423	0.885537	22.4041	309.903	23.581	26.4279	3	3	3	3	0	1	0	1	0	1	1	1	1	0	0	0	2016-06-29	1	0		1	0	0	1	0	32.4182	3.16044	5.7813
176	68	0	0	2016-11-30	36.1333	80	164	29.7442	1.90904	2013-12-12	19.3	537.3	327.622	27.8394	0.93596	18.064	281.45	30.0942		3		1	1	0	0	0	0	0	1	1	0	0	0	0	0	2016-03-17	1	0	1	1	0	0	1	0	32.7622	3.40433	5.79186
177	114	1	0	2016-11-30	36	70	165	25.7117	1.79118	2013-12-16	28.9	566.4	343.273	19.5986	0.762246	22.0289	316.216	45.0195		3		2	2	0	1	0	0	0	1	1	1	1	0	0	0					1	0	0	1	0	34.3273	3.8071	5.83853
178	150	0	0	2016-11-30	46.7	52	153	22.2137	1.48661	2013-01-29	35.1	526.8	344.314	15.0085	0.675644	23.7151	354.364	26.0939	27.7402	3	3	3	3	0	1	1	0	0	1	1	1	0	0	0	0					1	0	0	1	0	34.4314	3.2617	5.84155
179	224	0	0	2016-11-30	35.9333	70	177	22.3435	1.85517	2013-12-18	26.6	615.4	347.684	23.1353	1.03544	27.5427	331.721	20.494		3		1	1	0	1	0	0	0	0	0	0	0	1	0	0	2016-07-03	0	1		1	0	0	1	0	34.7684	3.02013	5.85129
180	240	1	0	2016-11-30	36.8333	70	180	21.6049	1.87083	2013-11-21	26.1	630.4	350.222	24.1533	1.11795	29.1785	336.963	28.0628		3		2	2	0	0	0	0	0	0	0	1	1	1	0	0					1	0	0	1	0	35.0222	3.33444	5.85857
181	143	1	0	2016-11-30	43.2333	80	175	26.1224	1.97203	2013-05-13	31.3	614.8	351.314	19.6422	0.751927	23.5353	311.761	27.2924	25.0267	3	3	1	1	0	1	0	0	0	0	0	0	0	1	0	0					1	0	0	1	0	35.1314	3.30661	5.86168
182	158	1	0	2016-11-30	44.3667	67	165	24.6097	1.75238	2013-04-09	27	591.8	358.667	21.9185	0.890644	24.0474	337.712	51.2087		3		3	3	0	1	1	1	0	0	0	1	1	0	0	0	2016-04-14	0	1	1	1	0	0	1	0	35.8667	3.93591	5.88239
183	75	0	0	2016-11-30	38.1	65	150	28.8889	1.6457	2013-10-14	11.2	541.5	361	48.3482	1.67359	18.7442	329.039	27.1156	17.1023	3	2	3	3	0	0	1	0	0	1	1	1	1	0	0	0					1	0	0	1	0	36.1	3.30011	5.88888
184	95	1	0	2016-11-30	44.0667	73	161	28.1625	1.80685	2013-04-18	27.8	583.1	362.174	20.9748	0.744779	20.7048	322.716	65.2864	53.5419	3	3	3	3	0	1	0	0	0	1	1	1	1	1	0	0	2016-03-17	0	1		1	0	0	1	0	36.2174	4.17878	5.89212
185	172	1	0	2016-11-30	37.2667	83	178	26.1962	2.02581	2013-11-08	35.4	652.8	366.742	18.4407	0.703945	24.9197	322.242	43.2898		3		3	3	0	1	0	1	0	1	1	1	1	0	0	0	2016-02-23	0	0		1	0	0	1	0	36.6742	3.76792	5.90466
186	113	0	0	2016-11-30	40.1667	60	150	26.6667	1.58114	2013-08-13	16.5	562	374.667	34.0606	1.27727	21.075	355.44	21.383	12.0426	3	2	2	2	0	1	0	0	0	1	1	1	1	0	0	0	2016-03-17	1	0	1	1	0	0	1	0	37.4667	3.0626	5.92604
187	185	1	0	2016-11-30	42	73	170	25.2595	1.85667	2013-06-19	35.7	647.7	381	18.1429	0.718258	25.6418	348.85	43.1068		3		2	2	0	1	0	0	0	0	0	1	1	1	0	0	2016-01-26	0	1		1	0	0	1	0	38.1	3.76368	5.9428
188	167	0	0	2016-11-30	41.8	67	163	25.2174	1.74173	2013-06-25	32.6	624.1	382.883	19.1442	0.759166	24.7488	358.323	67.3762	62.2342	3	3	4	3	0	1	0	1	0	1	1	1	1	1	0	0					1	0	0	1	0	38.2883	4.21029	5.94773
189	209	1	0	2016-11-30	40.3333	70	170	24.2215	1.81812	2013-08-08	28.9	659.5	387.941	22.8201	0.942143	27.2279	362.738	40.4042	44.2946	3	3	2	2	0	1	0	0	0	1	1	1	1	0	0	0					1	0	0	1	0	38.7941	3.69893	5.96085
190	9	1	0	2016-11-30	37.6	60	165	22.0386	1.65831	2013-10-29	28.1	641.1	388.545	22.8149	1.03523	29.0899	386.598	25.3465		3		4	3	0	1	0	1	0	1	0	1	0	1	0	0	2016-04-27	1	1		1	0	0	1	0	38.8545	3.23264	5.96241
191	153	0	0	2016-11-30	36.7333	60	155	24.974	1.60728	2013-11-24	24.6	605	390.323	24.5935	0.984765	24.2252	376.413	40.8784		3		2	2	0	0	0	0	0	1	0	1	1	0	0	0	2016-02-29	1	0		1	0	0	1	0	39.0323	3.7106	5.96697
192	175	0	0	2016-11-30	45.7667	50	148	22.8269	1.43372	2013-02-26	26.8	579.8	391.757	21.6343	0.947757	25.3999	404.402	29.0667		3		0	0	1	1	0	0	0	0	0	0	0	0	1	0	2016-05-02	1	0		1	0	0	1	0	39.1757	3.36959	5.97064
193	346	1	0	2016-11-30	39.4667	60	175	19.5918	1.70783	2013-09-03	34.4	686.9	392.514	19.968	1.0192	35.0605	402.207	47.0842		3		2	2	0	0	0	0	0	1	1	0	0	1	0	0					1	0	0	1	0	39.2514	3.85194	5.97257
194	190	1	0	2016-11-30	36.7	78	173	26.0617	1.93606	2013-11-25	22.9	681.8	394.104	29.7729	1.1424	26.161	352.158	47.1125	35.3676	3	3	3	3	0	1	0	1	0	1	1	1	1	0	1	0	2016-02-21	0	0		1	0	0	1	0	39.4104	3.85254	5.97661
195	252	1	0	2016-11-30	46.4	67	170	23.1834	1.77873	2013-02-07	23.8	672.4	395.529	28.2521	1.21864	29.0035	378.022	27.2684	30.8738	3	3	3	3	0	1	0	1	0	1	1	1	1	0	0	0	2016-05-09	1	0	1	1	0	0	1	0	39.5529	3.30573	5.98023
196	176	1	0	2016-11-30	41.6333	80	172	27.0416	1.95505	2013-06-30	28.9	681.8	396.395	23.5917	0.872421	25.213	348.738	55.5579	28.16	3	3	4	3	0	0	1	0	0	1	1	1	1	1	0	0	2016-02-21	1	1		1	0	0	1	0	39.6395	4.01743	5.98241
197	241	1	0	2016-11-30	40.1	73	174	24.1115	1.87839	2013-08-15	24.9	690.1	396.609	27.7149	1.14945	28.6212	367.39	33.4999	32.0859	3	3	2	2	0	1	0	0	0	0	0	1	1	1	0	0	2016-02-21	1	1	1	1	0	0	1	0	39.6609	3.51154	5.98295
198	154	0	0	2016-11-30	37.6	67	160	26.1719	1.72562	2013-10-29	17.6	634.7	396.688	36.0625	1.37791	24.2512	367.809	52.0168	21.3468	3	3	4	3	0	0	1	0	0	1	1	1	0	1	0	0					1	0	0	1	0	39.6688	3.95157	5.98315
199	217	1	0	2016-11-30	44.0333	86	180	26.5432	2.07364	2013-04-19	31.3	721.9	401.056	23.0639	0.868919	27.1972	348.131	29.655		3		2	2	0	1	0	0	0	1	0	0	0	1	0	0					1	0	0	1	0	40.1056	3.38963	5.9941
200	283	0	0	2016-11-30	44.9	55	162	20.9572	1.57321	2013-03-24	15.2	650.3	401.42	42.7829	2.04144	31.03	413.358	42.1451	28.2818	3	3	3	3	0	1	0	0	0	1	1	1	1	1	0	0					1	0	0	1	0	40.142	3.74112	5.99501
201	284	0	0	2016-11-30	36.4667	56	162	21.3382	1.58745	2013-12-02	22	650.7	401.667	29.5773	1.38612	30.4946	409.902	36.1285	27.1779	3	3	4	3	0	1	1	0	0	1	1	1	1	1	0	0					1	0	0	1	0	40.1667	3.58708	5.99562
202	165	1	0	2016-11-30	45.7333	63	157	25.5588	1.65756	2013-02-27	21.1	636.1	405.159	30.1469	1.17951	24.8877	383.757	83.3217		3		4	3	0	1	0	1	0	1	1	1	1	1	0	0					1	0	0	1	0	40.5159	4.42271	6.00428
203	142	0	0	2016-11-30	46.8667	72	161	27.7767	1.79444	2013-01-24	16.3	661	410.559	40.5521	1.45993	23.7969	368.361	39.7405	23.8251	3	3	4	3	0	1	1	1	1	1	1	1	1	0	0	0	2016-04-26	0	0		1	0	0	1	0	41.0559	3.68237	6.01752
204	125	0	0	2016-11-30	39.3	75	160	29.2969	1.82574	2013-09-08	24.5	657.5	410.938	26.8367	0.916027	22.4427	360.128	27.741	16.2861	3	2	1	1	0	1	0	0	0	1	1	0	0	0	0	0	2016-05-08	0	0		1	0	0	1	0	41.0938	3.32291	6.01844
205	254	0	0	2016-11-30	45.6667	70	170	24.2215	1.81812	2013-03-01	33.7	703	413.529	20.8605	0.861242	29.0239	386.663	35.3614	32.3608	3	3	4	3	0	1	0	1	0	1	0	1	0	1	0	0	2016-02-23	0	1	1	1	0	0	1	0	41.3529	3.56562	6.02473
206	235	1	0	2016-11-30	41.8667	75	172	25.3515	1.89297	2013-06-23	33.7	712.9	414.477	21.1543	0.834439	28.1206	376.604	44.2584	35.6847	3	3	3	3	0	1	0	1	0	1	1	1	1	0	0	0					1	0	0	1	0	41.4477	3.79004	6.02702
207	257	1	0	2016-11-30	39.8	78	177	24.8971	1.95832	2013-08-24	24.8	734.9	415.198	29.6331	1.19022	29.5175	375.271	43.8791		3		2	2	0	1	0	0	0	1	1	1	1	0	0	0					1	0	0	1	0	41.5198	3.78144	6.02875
208	110	0	0	2016-11-30	47.2667	80	160	31.25	1.88562	2013-01-12	20.7	666.9	416.812	32.2174	1.03096	21.3408	353.677	64.318	36.2179	3	3	3	3	0	1	0	1	1	1	1	1	0	0	0	0					1	0	0	1	0	41.6812	4.16384	6.03264
209	137	1	0	2016-11-30	39.3333	83	167	29.7608	1.96221	2013-09-07	29	698.8	418.443	24.0966	0.809673	23.4805	356.129	86.2113	66.5464	3	3	4	3	0	0	0	1	0	1	1	1	1	1	0	0	2016-04-27	0	1		1	0	0	1	0	41.8443	4.4568	6.03654
210	282	1	0	2016-11-30	47.4	72	174	23.7812	1.86548	2013-01-08	31.9	742.6	426.782	23.279	0.978882	31.2263	398.075	61.1897	62.9152	3	3	4	3	0	1	0	1	0	1	0	1	0	1	0	0	2016-02-29	0	1		1	0	0	1	0	42.6782	4.11398	6.05627
211	368	1	0	2016-11-30	36.6333	50	160	19.5312	1.49071	2013-11-27	20.5	683.9	427.437	33.361	1.70808	35.0157	458.774	54.7502	47.4533	3	3	3	3	0	1	0	1	0	1	1	1	1	0	0	0	2016-03-14	0	0		1	0	0	1	0	42.7437	4.00278	6.05781
212	290	0	0	2016-11-30	37.4	57	160	22.2656	1.59164	2013-11-04	20	689.2	430.75	34.46	1.54768	30.9535	433.011	25.8096	15.1328	3	2	2	2	0	0	0	0	0	1	1	1	1	0	1	0	2016-03-17	0	0	1	1	0	0	1	0	43.075	3.25075	6.06553
213	324	1	0	2016-11-30	40.3333	70	175	22.8571	1.84466	2013-08-08	36.7	754.5	431.143	20.5586	0.899438	33.0094	409.018	58.5179	43.0034	3	3	3	3	0	1	0	0	0	1	1	1	1	1	0	0	2016-04-26	0	1		1	0	0	1	0	43.1143	4.06933	6.06644
214	310	1	0	2016-11-30	40.9333	68	172	22.9854	1.80247	2013-07-21	36.4	741.7	431.221	20.3764	0.886492	32.2683	411.491	72.0966	60.6805	3	3	4	3	0	1	1	0	0	1	1	1	1	1	0	0					1	0	0	1	0	43.1221	4.27801	6.06662
215	352	1	0	2016-11-30	42.3667	79	186	22.835	2.02031	2013-06-08	27.2	802.2	431.29	29.4926	1.29155	35.1303	397.067	75.0008	61.3782	3	3	4	3	1	0	0	1	0	1	1	1	1	1	0	0					1	0	0	1	0	43.129	4.3175	6.06678
216	287	1	0	2016-11-30	41.2667	80	179	24.968	1.99444	2013-07-11	39.9	780.4	435.978	19.5589	0.783358	31.256	391.288	66.0379	51.7956	3	3	4	3	0	0	0	1	0	1	1	1	1	1	0	0					1	0	0	1	0	43.5978	4.19023	6.07759
217	313	1	0	2016-11-30	47.6	67	170	23.1834	1.77873	2013-01-02	41	744	437.647	18.1463	0.78273	32.0919	418.275	31.0028		3		2	2	0	0	0	0	0	1	1	1	1	0	0	0					1	0	0	1	0	43.7647	3.43408	6.08141
218	144	1	0	2016-11-30	36.0333	87	160	33.9844	1.96638	2013-12-15	12.8	709.7	443.562	55.4453	1.63149	20.8831	360.916	95.0558	86.2233	3	3	4	3	0	0	1	1	1	1	1	1	0	1	1	0	2016-02-21	0	0		1	0	0	1	0	44.3563	4.55446	6.09484
219	146	1	0	2016-11-30	40.4333	90	167	32.2708	2.04328	2013-08-05	25	759.7	454.91	30.388	0.941657	23.5414	371.804	38.9837	32.1733	3	3	2	2	0	0	0	0	0	1	1	1	1	0	0	0	2016-05-08	1	0		1	0	0	1	0	45.491	3.66314	6.1201
220	294	1	0	2016-11-30	43.2667	75	172	25.3515	1.89297	2013-05-12	13.5	787.9	458.081	58.363	2.30215	31.079	416.224	59.1458		3		4	3	0	1	1	0	0	1	1	1	1	1	0	0					1	0	0	1	0	45.8081	4.08001	6.12705
221	303	1	0	2016-11-30	39.9	80	177	25.5354	1.98326	2013-08-21	31.3	813.5	459.605	25.9904	1.01782	31.8577	410.183	60.801	63.266	3	3	4	3	0	1	1	0	0	1	1	1	0	1	0	0					1	0	0	1	0	45.9605	4.10761	6.13037
222	221	1	0	2016-11-30	36.9333	90	175	29.3878	2.09165	2013-11-18	41.2	807.7	461.543	19.6044	0.667093	27.4842	386.154	60.0714	46.8161	3	3	3	3	0	1	1	0	0	1	1	1	1	0	0	0					1	0	0	1	0	46.1543	4.09553	6.13457
223	194	1	0	2016-11-30	41.6333	95	176	30.6689	2.1551	2013-06-30	17.2	815.8	463.523	47.4302	1.54653	26.6002	378.544	60.6524	60.673	3	3	4	3	0	0	0	1	1	1	1	1	1	1	0	0	2016-02-21	1	1	1	1	0	0	1	0	46.3523	4.10516	6.13886
224	182	1	0	2016-11-30	40.1	67	156	27.5312	1.70392	2013-08-15	18.9	724.6	464.487	38.3386	1.39255	26.3192	425.255	39.2631	25.4142	3	3	3	3	1	1	1	0	0	1	1	1	1	0	0	0	2016-04-27	1	0	1	1	0	0	1	0	46.4487	3.67029	6.14093
225	253	1	0	2016-11-30	40.5	80	170	27.6817	1.94365	2013-08-03	36	790.4	464.941	21.9556	0.793144	28.5532	406.657	76.1096	55.3812	3	3	3	3	0	1	1	0	0	1	1	1	0	0	0	0	2016-02-21	1	0	1	1	0	0	1	0	46.4941	4.33217	6.14191
226	232	1	0	2016-11-30	40.6667	82	170	28.3737	1.9678	2013-07-29	34.1	794.7	467.471	23.305	0.821359	28.0083	403.853	62.7985	48.2377	3	3	2	2	0	1	0	0	0	1	1	1	1	0	0	0					1	0	0	1	0	46.7471	4.13993	6.14734
227	234	0	0	2016-11-30	41.1667	66	158	26.4381	1.70196	2013-07-14	23.5	740.8	468.861	31.5234	1.19235	28.0202	435.263	35.6801	16.2223	3	2	1	1	0	0	0	0	0	1	1	0	0	0	0	0					1	0	0	1	0	46.8861	3.57459	6.15031
228	325	1	0	2016-11-30	41.5	69	168	24.4473	1.79444	2013-07-04	28.5	793.8	472.5	27.8526	1.13929	32.4699	442.367	24.6074		3		3	3	0	1	0	0	0	1	1	1	0	1	0	0					1	0	0	1	0	47.25	3.20305	6.15804
229	237	1	0	2016-11-30	38.6667	90	175	29.3878	2.09165	2013-09-27	21.6	828.2	473.257	38.3426	1.30471	28.1818	395.955	71.9546	53.275	3	3	3	3	1	1	0	1	0	1	1	1	1	0	0	0	2016-02-21	0	0		1	0	0	1	0	47.3257	4.27603	6.15964
230	298	1	0	2016-11-30	36.2333	69	166	25.0399	1.78372	2013-12-09	29.5	792.8	477.59	26.8746	1.07327	31.6614	444.464	43.6417		3		3	3	0	1	1	0	0	1	1	1	1	0	0	0	2016-04-14	0	0		1	0	0	1	0	47.759	3.77601	6.16875
231	343	1	0	2016-11-30	47.1667	80	178	25.2493	1.98886	2013-01-15	21.8	856.2	481.011	39.2752	1.5555	33.9098	430.498	76.233	62.4146	3	3	3	3	0	1	0	0	0	1	1	1	1	1	0	0	2016-06-06	0	1		1	0	0	1	0	48.1011	4.33379	6.17589
232	326	1	0	2016-11-30	41.5	72	170	24.9135	1.84391	2013-07-04	31.5	828	487.059	26.2857	1.05508	33.235	449.046	61.7564	52.3158	3	3	2	2	0	1	0	0	0	1	1	1	1	0	0	0	2016-03-14	0	0		1	0	0	1	0	48.7059	4.1232	6.18838
233	406	1	0	2016-11-30	38.4667	75	185	21.9138	1.9632	2013-10-03	23.4	903.3	488.27	38.6026	1.76156	41.2206	460.115	29.3001	12.5527	3	2	1	1	0	1	0	0	0	1	1	0	0	0	0	0					1	0	0	1	0	48.827	3.37759	6.19087
234	505	1	0	2016-11-30	41.1667	75	174	24.7721	1.90394	2013-07-14	19.2	853	490.23	44.4271	1.79343	34.4339	448.018	46.4811	42.2948	3	3	4	3	0	1	1	1	0	1	0	1	1	2	0	0					1	0	0	1	0	49.023	3.83905	6.19487
235	264	1	0	2016-11-30	40.6	90	176	29.0548	2.09762	2013-07-31	21.5	863.5	490.625	40.1628	1.38231	29.7198	411.657	63.4236		3		3	3	0	0	0	0	0	1	1	1	1	1	0	0	2016-04-26	1	0		1	0	0	1	0	49.0625	4.14984	6.19568
236	509	0	0	2016-11-30	40.0667	55	158	22.0317	1.55367	2013-08-16	21.5	778.5	492.722	36.2093	1.64351	35.3354	501.072	52.1188	33.7762	3	3	3	3	0	1	0	1	0	1	1	1	1	0	0	0	2016-04-26	0	0		1	0	0	1	0	49.2722	3.95353	6.19994
237	380	1	0	2016-11-30	45.2333	72	175	23.5102	1.87083	2013-03-14	37.9	862.7	492.971	22.7625	0.968198	36.6947	461.133	91.5415		3		4	3	0	0	1	1	0	1	1	1	1	0	0	0					1	0	0	1	0	49.2971	4.51679	6.20045
238	219	1	0	2016-11-30	38.1333	104	180	32.0988	2.28035	2013-10-13	19.9	889	493.889	44.6734	1.39175	27.6958	389.852	23.7817		3		2	2	0	1	0	0	0	0	0	1	1	1	0	0	2016-05-08	0	1		1	0	0	1	0	49.3889	3.16892	6.20231
239	231	0	0	2016-11-30	37.9	73	160	28.5156	1.80123	2013-10-20	19.4	794.5	496.562	40.9536	1.43618	27.8619	441.086	20.4644	14.881	3	2	1	1	0	1	0	0	0	0	0	1	1	0	0	0					1	0	0	1	0	49.6562	3.01869	6.20771
240	316	1	0	2016-11-30	43.4667	83	175	27.102	2.00866	2013-05-06	22.3	875.5	500.286	39.2601	1.4486	32.3038	435.862	38.1405	24.5035	3	3	2	2	0	1	0	0	0	0	0	1	1	1	0	0					1	0	0	1	0	50.0286	3.64128	6.21518
241	399	1	0	2016-11-30	35.7333	85	186	24.5693	2.09563	2013-12-24	24.7	935.6	503.011	37.8785	1.5417	38.08	446.453	35.1626	22.3847	3	3	2	2	0	1	0	0	0	1	0	0	1	1	0	0					1	0	0	1	0	50.3011	3.55998	6.22061
242	308	0	0	2016-11-30	44.4333	53	150	23.5556	1.48605	2013-04-07	15.5	759.5	506.333	49	2.08019	32.2429	511.088	22.5669	12.829	3	2	3	3	0	1	0	1	0	1	1	1	1	0	0	0					1	0	0	1	0	50.6333	3.11648	6.2272
243	225	1	0	2016-11-30	40.6333	75	160	29.2969	1.82574	2013-07-30	12.3	812.9	508.062	66.0894	2.25585	27.747	445.244	64.9485		3		3	3	0	1	0	1	0	1	1	1	1	0	0	0					1	0	0	1	0	50.8062	4.17359	6.2306
244	299	1	0	2016-11-30	36.5333	83	173	27.7323	1.99715	2013-11-30	20.6	879.3	508.266	42.6845	1.53916	31.7067	440.277	35.6046		3		2	2	0	1	0	0	0	1	1	1	1	0	0	0	2016-04-14	0	0		1	0	0	1	0	50.8266	3.57248	6.231
245	230	1	0	2016-11-30	45.9333	91	171	31.1207	2.07906	2013-02-21	25.2	875.2	511.813	34.7302	1.11598	28.1228	420.959	61.2676		3		3	3	0	1	0	1	1	1	1	1	1	0	0	0					1	0	0	1	0	51.1813	4.11525	6.23796
246	336	1	0	2016-11-30	36.9333	68	165	24.977	1.76541	2013-11-18	26.3	845.9	512.667	32.1635	1.28772	33.8671	479.153	43.2061	30.3506	3	3	3	3	0	1	0	1	0	1	1	1	1	0	0	0					1	0	0	1	0	51.2667	3.76598	6.23963
247	151	1	0	2016-11-30	37.7333	88	160	34.375	1.97765	2013-10-25	32.8	821	513.125	25.0305	0.72816	23.8836	415.139	46.8744		3		2	2	0	1	0	0	0	1	1	1	1	0	0	0					1	0	0	1	0	51.3125	3.84747	6.24052
248	338	0	0	2016-11-30	46.8667	70	165	25.7117	1.79118	2013-01-24	18.5	846.8	513.212	45.773	1.78024	32.9345	472.76	23.9239	21.8334	3	3	2	2	0	1	0	1	1	1	0	0	1	0	0	0					1	0	0	1	0	51.3212	3.17488	6.24069
249	385	1	0	2016-11-30	43.0333	80	180	24.6914	2	2013-05-19	19	931.9	517.722	49.0474	1.98642	37.742	465.95	58.0824		3		3	3	0	1	0	1	0	1	1	1	1	0	0	0					1	0	0	1	0	51.7722	4.06186	6.24944
250	192	0	0	2016-11-30	35.9	69	152	29.865	1.70685	2013-12-19	13.1	787.8	518.289	60.1374	2.01364	26.3787	461.552	26.0525	15.4861	3	2	2	2	0	1	0	0	0	1	1	1	0	0	0	0					1	0	0	1	0	51.8289	3.26011	6.25053
251	281	0	0	2016-11-30	39	80	167	28.6851	1.92642	2013-09-17	25.7	866.2	518.683	33.7043	1.17497	30.1968	449.641	25.676	19.9546	3	2	2	2	0	0	0	0	0	1	1	1	1	0	1	0					1	0	0	1	0	51.8683	3.24555	6.25129
252	2	1	0	2016-11-30	47.5667	84	167	30.1194	1.974	2013-01-03	18.9	869	520.359	45.9788	1.52655	28.8518	440.223	76.7446	62.2643	3	3	4	3	0	1	1	1	1	1	1	1	1	1	0	0	2016-05-08	0	1	1	1	0	0	1	0	52.0359	4.34048	6.25452
253	297	1	0	2016-11-30	38.2667	79	169	27.6601	1.92578	2013-10-09	27.6	882.7	522.308	31.9819	1.15625	31.9124	458.361	28.3855	30.1267	3	3	4	3	0	1	1	1	0	1	0	1	1	0	0	0					1	0	0	1	0	52.2308	3.34588	6.25826
254	250	1	0	2016-11-30	36.6333	75	160	29.2969	1.82574	2013-11-27	15.5	842.7	526.688	54.3677	1.85575	28.7642	461.566	67.7204	63.3874	3	3	4	3	0	1	1	1	0	1	1	1	1	1	0	0	2016-06-21	0	1		1	0	0	1	0	52.6688	4.21539	6.26661
255	222	1	0	2016-11-30	36.8667	100	175	32.6531	2.20479	2013-11-20	23.7	921.9	526.8	38.8987	1.19127	28.2332	418.135	21.5303	13.1953	3	2	1	1	0	1	0	0	0	0	0	1	1	0	0	0	2016-05-02	1	0		1	0	0	1	0	52.68	3.06946	6.26682
256	349	1	0	2016-11-30	40.5333	74	169	25.9095	1.86384	2013-08-02	21.4	897.9	531.302	41.9579	1.61941	34.6553	481.748	73.7067	47.8499	3	3	3	3	0	0	0	1	0	1	1	1	1	0	1	0	2016-07-03	0	0		1	0	0	1	0	53.1302	4.30009	6.27533
257	353	1	0	2016-11-30	37.5667	67	164	24.9108	1.74706	2013-10-30	10.6	875.2	533.659	82.566	3.31447	35.1334	500.956	24.4005		3		1	1	0	1	0	0	0	0	0	1	1	0	0	0					1	0	0	1	0	53.3659	3.1946	6.27976
258	375	0	0	2016-11-30	41.5	71	170	24.5675	1.83106	2013-07-04	26.7	910	535.294	34.0824	1.3873	37.0408	496.98	23.7321	18.2448	3	2	3	3	0	1	0	0	0	1	1	1	1	1	0	0	2016-06-16	1	1		1	0	0	1	0	53.5294	3.16683	6.28282
259	291	1	0	2016-11-30	38.0667	100	180	30.8642	2.23607	2013-10-15	29.3	971.8	539.889	33.1672	1.07462	31.4863	434.602	61.9123	32.8045	3	3	4	3	0	0	1	1	0	1	1	1	1	0	0	0	2016-04-14	1	1	1	1	0	0	1	0	53.9889	4.12572	6.29136
260	350	1	0	2016-11-30	37.3	70	165	25.7117	1.79118	2013-11-07	25.1	899.1	544.909	35.8207	1.39317	34.9686	501.959	34.757	16.8707	3	2	2	2	0	1	0	0	0	1	1	1	1	0	0	0					1	0	0	1	0	54.4909	3.54838	6.30062
261	273	1	0	2016-11-30	39.8667	84	165	30.854	1.96214	2013-08-22	26.6	908.4	550.545	34.1504	1.10684	29.4419	462.964	27.0406	22.3347	3	3	1	1	0	1	0	0	0	1	0	0	0	0	0	0					1	0	0	1	0	55.0545	3.29734	6.31091
262	278	0	0	2016-11-30	47.2333	93	173	31.0735	2.11404	2013-01-13	16.5	955.5	552.312	57.9091	1.86361	30.7496	451.978	41.362		3		2	2	0	1	0	1	0	0	0	1	1	0	0	0	2016-04-25	1	0	1	1	0	0	1	0	55.2312	3.72236	6.31411
263	407	1	0	2016-11-30	37.1	76	177	24.2587	1.93305	2013-11-13	38.8	989.2	558.87	25.4948	1.05096	40.7772	511.731	45.224		3		3	3	0	0	0	1	0	1	1	1	1	0	0	0					1	0	0	1	0	55.887	3.81163	6.32592
264	244	1	0	2016-11-30	41.6	95	170	32.872	2.11804	2013-07-01	25.4	951.6	559.765	37.4646	1.13971	28.9487	449.282	76.7339		3		3	3	0	1	0	0	0	1	1	1	1	1	0	0					1	0	0	1	0	55.9765	4.34034	6.32752
265	340	1	0	2016-11-30	41.2667	110	188	31.1227	2.39676	2013-07-11	46.4	1052.9	560.053	22.6918	0.729108	33.8306	439.302	34.1896		3		2	2	0	1	0	0	0	1	1	1	1	0	0	0					1	0	0	1	0	56.0053	3.53192	6.32803
266	371	1	0	2016-11-30	43.2333	90	180	27.7778	2.12132	2013-05-13	38.7	1012.8	562.667	26.1705	0.94214	36.4608	477.438	56.7407	54.3287	3	3	4	3	0	1	1	1	0	1	1	1	0	0	0	0					1	0	0	1	0	56.2667	4.03849	6.33269
267	267	1	0	2016-11-30	41.5667	88	167	31.5537	2.02045	2013-07-02	29.4	943	564.671	32.0748	1.01652	29.8856	466.727	54.3942	36.9646	3	3	4	3	0	1	1	1	1	1	1	1	1	1	0	0					1	0	0	1	0	56.4671	3.99626	6.33624
268	344	1	0	2016-11-30	37.1	90	176	29.0548	2.09762	2013-11-13	23.4	994.3	564.943	42.4915	1.46246	34.2216	474.014	30.826		3		3	3	0	0	0	0	0	1	1	1	1	1	0	0					1	0	0	1	0	56.4943	3.42836	6.33673
269	503	1	0	2016-11-30	36.2667	100	170	34.6021	2.17307	2013-12-08	29.7	968.3	569.588	32.6027	0.942218	27.9839	445.591	71.9803	47.9032	3	3	4	3	0	0	1	1	0	1	1	1	1	1	0	0					1	0	0	1	0	56.9588	4.27639	6.34491
270	342	1	0	2016-11-30	46.0667	67	159	26.5021	1.72022	2013-02-17	22.8	907.3	570.629	39.7939	1.50154	34.235	527.432	85.3832	80.9121	3	3	4	3	0	0	0	1	0	1	1	1	1	1	0	0					1	0	0	1	0	57.0629	4.44715	6.34674
271	396	1	0	2016-11-30	45.7333	72	170	24.9135	1.84391	2013-02-27	15.5	970.9	571.118	62.6387	2.51425	38.9708	526.544	66.6603	36.2273	3	3	4	3	1	1	1	1	0	1	1	1	1	0	1	0					1	0	0	1	0	57.1118	4.19961	6.3476
272	199	1	0	2016-11-30	46.5333	126	177	40.2183	2.48898	2013-02-03	25.3	1012.3	571.921	40.0119	0.994866	25.1701	406.713	59.8255	31.2812	3	3	2	2	0	0	0	0	0	1	1	0	0	1	0	0	2016-02-21	0	1		1	0	0	1	0	57.1921	4.09143	6.349
273	329	1	0	2016-11-30	39	81	168	28.699	1.94422	2013-09-17	18.1	961.3	572.202	53.1105	1.85061	33.496	494.439	24.5401	22.2958	3	3	3	3	0	1	1	0	0	1	1	1	1	0	0	0					1	0	0	1	0	57.2202	3.20031	6.34949
274	387	1	0	2016-11-30	45.6	67	163	25.2174	1.74173	2013-03-03	30.4	934.6	573.374	30.7434	1.21914	37.0618	536.594	47.483	23.5177	3	3	3	3	0	1	1	0	0	1	1	1	1	0	0	0	2016-04-26	1	0		1	0	0	1	0	57.3374	3.86037	6.35154
275	408	1	0	2016-11-30	43.2	80	180	24.6914	2	2013-05-14	29.8	1032.4	573.556	34.6443	1.40309	41.8122	516.2	44.4595	46.7308	3	3	2	2	0	1	0	1	0	0	0	1	1	0	0	0					1	0	0	1	0	57.3556	3.79458	6.35185
276	242	1	0	2016-11-30	39.4667	97	170	33.564	2.14022	2013-09-03	18.4	979.1	575.941	53.212	1.58539	29.1711	457.476	61.9211	39.9148	3	3	2	2	0	1	0	0	0	1	1	1	1	0	0	0	2016-06-16	0	0		1	0	0	1	0	57.5941	4.12586	6.35601
277	356	1	0	2016-11-30	45.1667	72	164	26.7698	1.81108	2013-03-16	34	946.9	577.378	27.85	1.04035	35.372	522.838	63.5755	61.3623	3	3	4	3	0	1	1	0	1	1	1	1	1	1	0	0	2016-06-16	0	0		1	0	0	1	0	57.7378	4.15223	6.3585
278	319	1	0	2016-11-30	44	80	165	29.3848	1.91485	2013-04-20	32.5	956.7	579.818	29.4369	1.00178	32.5577	499.62	46.1667	33.5327	3	3	4	3	0	0	1	0	0	1	0	1	0	1	0	0					1	0	0	1	0	57.9818	3.83226	6.36271
279	364	1	0	2016-11-30	38.2333	90	177	28.7274	2.10357	2013-10-10	22.6	1034.9	584.689	45.792	1.59402	36.0249	491.974	54.5553	45.3352	3	3	4	3	0	1	1	0	0	1	1	1	1	1	0	0					1	0	0	1	0	58.4689	3.99922	6.37108
280	265	0	0	2016-11-30	37.8333	80	159	31.6443	1.87972	2013-10-22	31	942.1	592.516	30.3903	0.960372	29.7715	501.193	37.9443		3		4	3	0	1	0	1	0	1	1	1	1	1	0	0					1	0	0	1	0	59.2516	3.63612	6.38438
281	393	1	0	2016-11-30	47.6333	80	173	26.7299	1.96073	2013-01-01	30.8	1034.8	598.15	33.5974	1.25692	38.7132	527.764	56.9322		3		2	2	0	1	0	1	1	0	0	1	1	0	0	0					1	0	0	1	0	59.815	4.04186	6.39384
282	420	1	0	2016-11-30	46.5333	82	180	25.3086	2.02485	2013-02-03	29.4	1079.8	599.889	36.7279	1.4512	42.6653	533.275	29.864	29.3719	3	3	2	2	0	0	0	0	0	1	1	0	0	1	0	0					1	0	0	1	0	59.9889	3.39665	6.39674
283	422	0	0	2016-11-30	40.8333	76	176	24.5351	1.92758	2013-07-24	17.7	1060.7	602.67	59.9266	2.44248	43.2319	550.276	78.2749	75.6079	3	3	4	3	0	1	0	1	0	1	1	1	1	1	0	0					1	0	0	1	0	60.267	4.36023	6.40137
284	330	1	0	2016-11-30	41.2667	75	160	29.2969	1.82574	2013-07-11	30.6	965.7	603.562	31.5588	1.07721	32.9626	528.936	46.6237	40.2014	3	3	3	3	0	1	0	1	0	1	1	1	1	0	0	0					1	0	0	1	0	60.3563	3.84211	6.40285
285	378	1	0	2016-11-30	43.0333	90	175	29.3878	2.09165	2013-05-19	31.5	1063.4	607.657	33.7587	1.14873	36.1851	508.402	44.7403		3		1	1	0	1	0	0	0	1	1	0	0	0	0	0					1	0	0	1	0	60.7657	3.80087	6.40961
286	97	0	1	2015-08-24	22.6333	64	160	25	1.68655	2013-10-14	21.8	521.8	326.125	23.9358	0.957431	20.872	309.389	42.6368	28.556	3	3	3	3	0	1	0	1	0	1	1	1	1	0	0	0					1	0	0	1	0	32.6125	3.75272	5.78728
287	213	1	1	2015-05-02	20.6333	70	177	22.3435	1.85517	2013-08-21	24.6	607.9	343.446	24.7114	1.10598	27.207	327.678	80.445	81.6779	3	3	4	3	0	1	0	1	1	1	1	1	1	1	1	0					1	0	0	1	0	34.3446	4.38757	5.83903
288	159	0	1	2015-05-01	25.7667	53	155	22.0604	1.51061	2013-03-19	24.1	543.5	350.645	22.5519	1.02228	24.637	359.788	34.6068	17.203	3	2	3	3	1	1	1	0	0	1	1	1	1	2	0	0					1	0	0	1	0	35.0645	3.54405	5.85977
289	178	1	1	2015-03-24	24.2	74	172	25.0135	1.88031	2013-03-28	37.8	633	368.023	16.746	0.669479	25.3063	336.647	95.6169	88.1234	3	3	4	3	0	1	0	1	0	1	1	1	1	1	0	0	2016-04-25	0	1	1	1	0	0	1	0	36.8023	4.56035	5.90815
290	228	0	1	2016-06-06	36.5333	53	158	21.2306	1.52516	2013-06-06	23.1	590.9	373.987	25.5801	1.20487	27.8325	387.435	49.0055	45.8217	3	3	3	3	0	1	0	1	0	1	1	1	1	0	0	0					1	0	0	1	0	37.3987	3.89193	5.92422
291	317	1	1	2015-10-23	25.6	65	172	21.9713	1.76226	2013-09-15	39.8	713.6	414.884	17.9296	0.816047	32.4787	404.935	54.4405	63.311	3	3	4	3	1	1	1	1	0	1	1	1	1	1	0	0					1	0	0	1	0	41.4884	3.99711	6.028
292	296	1	1	2016-06-09	35.5	82	181	25.0298	2.03046	2013-07-10	25.9	788.1	435.414	30.4286	1.2157	31.4865	388.138	36.3435		3		3	3	0	1	0	1	0	0	0	1	1	1	0	0	2016-04-26	1	1		1	0	0	1	0	43.5414	3.59302	6.0763
293	300	1	1	2015-07-22	22.8333	80	180	24.6914	2	2013-09-05	30.8	794	441.111	25.7792	1.04406	32.157	397	60.0279	66.9346	3	3	2	2	0	1	0	0	0	1	1	0	0	1	0	0					1	0	0	1	0	44.1111	4.09481	6.0893
294	322	1	1	2016-01-06	25.5333	78	178	24.6181	1.96384	2013-12-01	35.2	817.3	459.157	23.2187	0.943158	33.1991	416.174	90.4874	62.1435	3	3	3	3	0	1	0	0	0	1	1	1	1	1	0	0					1	0	0	1	0	45.9157	4.50521	6.12939
295	162	1	1	2015-01-26	19.6	78	160	30.4687	1.8619	2013-06-17	21.4	743.5	464.688	34.743	1.14028	24.4021	399.324	66.059	48.4546	3	3	2	2	0	1	1	0	0	0	0	1	1	0	0	0					1	0	0	1	0	46.4688	4.19055	6.14137
296	96	0	1	2013-09-20	1.03333	85	155	35.3798	1.91304	2013-08-20	30.8	730.3	471.161	23.711	0.670186	20.6417	381.748	25.3577	13.1003	3	2	2	2	0	1	1	0	0	1	0	0	0	0	0	0					1	0	0	1	0	47.1161	3.23308	6.1552
297	266	0	1	2015-06-14	23.4667	58	150	25.7778	1.55456	2013-07-10	19.5	775.4	516.933	39.7641	1.54257	30.0802	498.79	30.0371	15.3278	3	2	2	2	0	1	0	0	0	1	1	1	1	0	0	0					1	0	0	1	0	51.6933	3.40243	6.24791
298	251	1	1	2015-01-13	15	76	161	29.3199	1.84361	2013-10-20	22.3	844.9	524.783	37.8879	1.29223	28.8166	458.286	44.6079	20.6251	3	3	4	3	1	0	1	1	0	1	1	1	1	1	0	0					1	0	0	1	0	52.4783	3.79791	6.26298
299	482	0	1	2013-07-07	5.9	82	156	33.6949	1.88503	2013-01-11	17.3	828.8	531.282	47.9075	1.4218	24.5972	439.675	62.0404	36.5298	3	3	4	3	0	1	1	1	1	1	1	1	1	1	0	0					1	0	0	1	0	53.1282	4.12779	6.27529
300	193	0	1	2016-07-04	37.9	70	150	31.1111	1.70783	2013-05-24	20.6	815.6	543.733	39.5922	1.27261	26.2157	477.566	26.693	12.7336	3	2	2	2	0	1	0	0	0	1	1	1	1	0	0	0	2016-04-27	0	0		1	0	0	1	0	54.3733	3.2844	6.29846
301	355	1	1	2015-12-23	30.4333	65	160	25.3906	1.69967	2013-06-23	28.4	876.3	547.687	30.8556	1.21524	34.5127	515.57	45.2861	40.7883	3	3	4	3	0	1	1	0	0	1	1	1	1	1	0	0					1	0	0	1	0	54.7687	3.813	6.3057
302	208	0	1	2016-07-06	34.4333	85	158	34.049	1.93146	2013-09-07	15.2	930.7	589.051	61.2303	1.7983	27.3341	481.862	41.8828		3		1	1	0	1	0	0	0	1	1	0	0	0	0	0	2016-06-21	1	0	1	1	0	0	1	0	58.9051	3.73488	6.37851
